# Supplementary material for: Ethyl 4-acetyl-5-oxo-3-phenyl­hexa­noate
Source: Acta Crystallogr Sect E Struct Rep Online. 2011 Mar 19;67(Pt 4):o919. doi: 10.1107/S160053681100955X (PMC3099969; doi:10.1107/S160053681100955X)
Supplement: Supplementary file 1 [file e-67-0o919-sup1.cif]

##############################################################################
###                                                                        ###
###        Electronic paper (Acta Crystallographica Section E)             ###
###                                                                        ###
##############################################################################
#                                                                            #
# This CIF contains the data in a paper accepted for publication in Acta     #
# Crystallographica Section E. It conforms to the requirements of Notes      #
# for Authors for Section E, and has been peer reviewed under the auspices   #
# of the IUCr Commission on Journals.                                        #
#                                                                            #
# Full details of the Crystallographic Information File format               #
# are given in the paper "The Crystallographic Information File (CIF):       #
# a New Standard Archive File for Crystallography" by S. R. Hall, F. H.      #
# Allen and I. D. Brown [Acta Cryst. (1991), A47, 655-685].                  #
#                                                                            #
# The current version of the core CIF dictionary is obtainable from          #
# ftp://ftp.iucr.org/pub/cif_core.dic. The current version number is 2.4.    #
#                                                                            #
# Software is freely available for graphical display of the structure(s) in  #
# this CIF.  For information consult the CIF home page http://www.iucr.org/  #
# cif/home.html                                                              #
#                                                                            #
# This file may be used for bona fide research purposes within the           #
# scientific community so long as proper attribution is given to the journal # 
# article from which it was obtained.                                        #
#                                                                            #
##############################################################################
                                             
data_global
_audit_creation_method     'from IUCr template'
_journal_date_recd_electronic     2011-02-21
_journal_date_accepted     2011-03-13
_journal_name_full     'Acta Crystallographica, Section E'
_journal_year     2011
_journal_volume     67
_journal_issue      4
_journal_page_first     o919
_journal_page_last     o919
_journal_paper_category     QO
_journal_coeditor_code     BH2342
_publ_contact_author_name     'Hu, Yimin'
_publ_contact_author_address
;
Department of Applied Chemistry,
Nanjing Normal University,
Nanjing 210097,
People's Republic of China
;
_publ_contact_author_email     yiminhu@yahoo.cn
_publ_contact_author_fax     ?
_publ_contact_author_phone     ?
_publ_section_title
;
Ethyl 4-acetyl-5-oxo-3-phenylhexanoate
;
loop_
    _publ_author_name
    _publ_author_address
    "Wang, Hongwei"
;
College of Chemistry and Materials Science
Anhui Key Laboratory of Molecular-Based Materials
Anhui Normal University
Wuhu, Anhui 241000
People's Republic of China
;
    "Hu, Yimin"
;
College of Chemistry and Materials Science
Anhui Key Laboratory of Molecular-Based Materials
Anhui Normal University
Wuhu, Anhui 241000
People's Republic of China
;
_publ_section_synopsis     .
data_I
_audit_creation_method     SHELXL-97
_chemical_name_systematic
;
Ethyl 4-acetyl-5-oxo-3-phenylhexanoate
;
_chemical_name_common     ?
_chemical_formula_moiety     'C16 H20 O4'
_chemical_formula_sum     'C16 H20 O4'
_chemical_formula_iupac     'C16 H20 O4'
_chemical_formula_weight     276.32
_chemical_melting_point     ?
_symmetry_cell_setting     triclinic
_symmetry_space_group_name_H-M     'P -1'
_symmetry_space_group_name_Hall     '-P 1'
loop_
    _symmetry_equiv_pos_as_xyz
    'x, y, z'
    '-x, -y, -z'
_cell_length_a     5.8213(11)
_cell_length_b     7.7638(18)
_cell_length_c     17.8532(15)
_cell_angle_alpha     80.973(2)
_cell_angle_beta     88.977(3)
_cell_angle_gamma     75.033(2)
_cell_volume     769.6(2)
_cell_formula_units_Z     2
_cell_measurement_reflns_used     3519
_cell_measurement_theta_min     2.21
_cell_measurement_theta_max     23.18
_cell_measurement_temperature     291(2)
_exptl_crystal_description     block
_exptl_crystal_colour     Colourless
_exptl_crystal_size_max     0.28
_exptl_crystal_size_mid     0.24
_exptl_crystal_size_min     0.22
_exptl_crystal_density_diffrn     1.192
_exptl_crystal_density_meas     ?
_exptl_crystal_density_method     'not measured'
_exptl_crystal_F_000     296
_exptl_absorpt_coefficient_mu     0.085
_exptl_absorpt_correction_type     multi-scan
_exptl_absorpt_process_details     '(SADABS; Bruker, 2000)'
_exptl_absorpt_correction_T_min     0.9766
_exptl_absorpt_correction_T_max     0.9816
_exptl_special_details     ?
_diffrn_ambient_temperature     291(2)
_diffrn_radiation_type     MoK\a
_diffrn_radiation_wavelength     0.71073
_diffrn_radiation_source     'sealed tube'
_diffrn_radiation_monochromator     graphite
_diffrn_measurement_device_type     'Bruker SMART APEX CCD'
_diffrn_measurement_method     '\f and \w'
_diffrn_detector_area_resol_mean     ?
_diffrn_reflns_number     8564
_diffrn_reflns_av_R_equivalents     0.0495
_diffrn_reflns_av_sigmaI/netI     0.0680
_diffrn_reflns_theta_min     1.16
_diffrn_reflns_theta_max     25.99
_diffrn_reflns_theta_full     25.99
_diffrn_measured_fraction_theta_max     1.000
_diffrn_measured_fraction_theta_full     1.000
_diffrn_reflns_limit_h_min     -7
_diffrn_reflns_limit_h_max     7
_diffrn_reflns_limit_k_min     -9
_diffrn_reflns_limit_k_max     9
_diffrn_reflns_limit_l_min     -21
_diffrn_reflns_limit_l_max     21
_diffrn_standards_number     ?
_diffrn_standards_interval_count     ?
_diffrn_standards_interval_time     ?
_diffrn_standards_decay_%     ?
_refine_special_details     ?
_reflns_number_total     3033
_reflns_number_gt     1726
_reflns_threshold_expression     I>2\s(I)
_refine_ls_structure_factor_coef     Fsqd
_refine_ls_matrix_type     full
_refine_ls_R_factor_all     0.0861
_refine_ls_R_factor_gt     0.0495
_refine_ls_wR_factor_gt     0.0904
_refine_ls_wR_factor_ref     0.0993
_refine_ls_goodness_of_fit_ref     1.067
_refine_ls_restrained_S_all     1.067
_refine_ls_number_reflns     3033
_refine_ls_number_parameters     185
_refine_ls_number_restraints     0
_refine_ls_number_constraints     0
_refine_ls_hydrogen_treatment     constr
_refine_ls_weighting_scheme     calc
_refine_ls_weighting_details
                   'calc w=1/[\s^2^(Fo^2^)+(0.03P)^2^] where P=(Fo^2^+2Fc^2^)/3'
_atom_sites_solution_hydrogens     geom
_atom_sites_solution_primary     direct
_atom_sites_solution_secondary     difmap
_refine_ls_shift/su_max     0.000
_refine_ls_shift/su_mean     0.000
_refine_diff_density_max     0.161
_refine_diff_density_min     -0.150
_refine_ls_extinction_method     'SHELXTL (Sheldrick, 2008)'
_refine_ls_extinction_coef     0.017(3)
_refine_ls_extinction_expression
                                  'Fc^*^=kFc[1+0.001xFc^2^\l^3^/sin(2\q)]^-1/4^'
loop_
    _atom_type_symbol
    _atom_type_description
    _atom_type_scat_dispersion_real
    _atom_type_scat_dispersion_imag
    _atom_type_scat_source
    'C' 'C' 0.0033 0.0016
                         'International Tables Vol C Tables 4.2.6.8 and 6.1.1.4'
    'H' 'H' 0.0000 0.0000
                         'International Tables Vol C Tables 4.2.6.8 and 6.1.1.4'
    'O' 'O' 0.0106 0.0060
                         'International Tables Vol C Tables 4.2.6.8 and 6.1.1.4'
_computing_data_collection     'SMART (Bruker, 2000)'
_computing_cell_refinement     'SAINT (Bruker, 2000)'
_computing_data_reduction     'SAINT (Bruker, 2000)'
_computing_structure_solution     'SHELXTL (Sheldrick, 2008)'
_computing_structure_refinement     'SHELXTL (Sheldrick, 2008)'
_computing_molecular_graphics     'SHELXTL (Sheldrick, 2008)'
_computing_publication_material     'SHELXTL (Sheldrick, 2008)'
loop_
    _atom_site_type_symbol
    _atom_site_label
    _atom_site_fract_x
    _atom_site_fract_y
    _atom_site_fract_z
    _atom_site_U_iso_or_equiv
    _atom_site_adp_type
    _atom_site_calc_flag
    _atom_site_refinement_flags
    _atom_site_occupancy
    _atom_site_disorder_assembly
    _atom_site_disorder_group
    C C1 0.9743(3) 0.8135(3) 0.22191(11) 0.0424(5) Uani d . 1 . .
    C C2 0.8295(4) 0.7260(3) 0.19182(11) 0.0473(5) Uani d . 1 . .
    H H2 0.7199 0.6823 0.2226 0.057 Uiso calc R 1 . .
    C C3 0.8438(4) 0.7019(3) 0.11675(11) 0.0463(5) Uani d . 1 . .
    H H3 0.7450 0.6411 0.0978 0.056 Uiso calc R 1 . .
    C C4 1.0006(4) 0.7658(3) 0.07023(12) 0.0464(5) Uani d . 1 . .
    H H4 1.0075 0.7507 0.0195 0.056 Uiso calc R 1 . .
    C C5 1.1474(3) 0.8521(3) 0.09850(11) 0.0463(5) Uani d . 1 . .
    H H5 1.2557 0.8957 0.0671 0.056 Uiso calc R 1 . .
    C C6 1.1361(3) 0.8750(3) 0.17330(11) 0.0436(5) Uani d . 1 . .
    H H6 1.2389 0.9329 0.1920 0.052 Uiso calc R 1 . .
    C C7 0.9534(4) 0.8488(3) 0.30314(11) 0.0411(5) Uani d . 1 . .
    H H7 0.8304 0.7949 0.3272 0.049 Uiso calc R 1 . .
    C C8 0.8736(3) 1.0549(3) 0.30396(11) 0.0400(5) Uani d . 1 . .
    H H8A 0.8589 1.0774 0.3560 0.048 Uiso calc R 1 . .
    H H8B 0.9929 1.1111 0.2802 0.048 Uiso calc R 1 . .
    C C9 0.6410(3) 1.1362(3) 0.26269(11) 0.0411(5) Uani d . 1 . .
    C C10 0.4381(4) 1.3543(3) 0.16176(11) 0.0488(5) Uani d . 1 . .
    H H10A 0.4133 1.4844 0.1540 0.059 Uiso calc R 1 . .
    H H10B 0.3032 1.3256 0.1887 0.059 Uiso calc R 1 . .
    C C11 0.4545(4) 1.2916(3) 0.08822(11) 0.0470(5) Uani d . 1 . .
    H H11A 0.5764 1.3323 0.0593 0.070 Uiso calc R 1 . .
    H H11B 0.3048 1.3394 0.0612 0.070 Uiso calc R 1 . .
    H H11C 0.4931 1.1621 0.0960 0.070 Uiso calc R 1 . .
    C C12 1.1855(3) 0.7662(3) 0.34946(11) 0.0409(5) Uani d . 1 . .
    H H12 1.3046 0.8279 0.3281 0.049 Uiso calc R 1 . .
    C C13 1.2830(3) 0.5652(3) 0.34769(11) 0.0441(5) Uani d . 1 . .
    C C14 1.1213(4) 0.4433(3) 0.36507(12) 0.0490(5) Uani d . 1 . .
    H H14A 1.2115 0.3200 0.3675 0.074 Uiso calc R 1 . .
    H H14B 1.0003 0.4717 0.3259 0.074 Uiso calc R 1 . .
    H H14C 1.0483 0.4599 0.4130 0.074 Uiso calc R 1 . .
    C C15 1.1577(4) 0.7879(3) 0.43302(12) 0.0498(5) Uani d . 1 . .
    C C16 1.3691(4) 0.8014(3) 0.47412(12) 0.0471(5) Uani d . 1 . .
    H H16A 1.3837 0.9232 0.4638 0.071 Uiso calc R 1 . .
    H H16B 1.5089 0.7214 0.4577 0.071 Uiso calc R 1 . .
    H H16C 1.3520 0.7683 0.5276 0.071 Uiso calc R 1 . .
    O O1 0.4638(2) 1.0866(2) 0.27737(8) 0.0483(4) Uani d . 1 . .
    O O2 0.6542(2) 1.2691(2) 0.20664(8) 0.0509(4) Uani d . 1 . .
    O O3 1.4918(2) 0.50694(19) 0.33553(7) 0.0458(4) Uani d . 1 . .
    O O4 0.9718(2) 0.7909(2) 0.46421(8) 0.0488(4) Uani d . 1 . .
loop_
    _atom_site_aniso_label
    _atom_site_aniso_U_11
    _atom_site_aniso_U_22
    _atom_site_aniso_U_33
    _atom_site_aniso_U_12
    _atom_site_aniso_U_13
    _atom_site_aniso_U_23
    C1 0.0433(11) 0.0391(11) 0.0406(10) -0.0055(9) -0.0051(8) -0.0021(8)
    C2 0.0545(12) 0.0471(13) 0.0438(11) -0.0141(10) -0.0010(9) -0.0156(9)
    C3 0.0473(12) 0.0497(12) 0.0450(11) -0.0135(10) -0.0033(9) -0.0146(9)
    C4 0.0454(11) 0.0485(12) 0.0480(12) -0.0147(10) -0.0068(9) -0.0103(9)
    C5 0.0433(12) 0.0503(13) 0.0472(12) -0.0173(10) 0.0016(9) -0.0047(9)
    C6 0.0412(11) 0.0426(12) 0.0476(12) -0.0110(9) -0.0007(9) -0.0080(9)
    C7 0.0464(11) 0.0380(11) 0.0403(11) -0.0132(9) 0.0007(8) -0.0061(8)
    C8 0.0374(10) 0.0419(11) 0.0428(11) -0.0108(9) 0.0021(8) -0.0122(9)
    C9 0.0432(12) 0.0350(11) 0.0471(11) -0.0120(9) 0.0015(9) -0.0095(8)
    C10 0.0559(13) 0.0427(12) 0.0440(11) -0.0128(10) -0.0086(9) 0.0062(9)
    C11 0.0435(11) 0.0469(12) 0.0532(12) -0.0131(9) -0.0146(9) -0.0118(10)
    C12 0.0341(10) 0.0470(12) 0.0445(11) -0.0182(9) 0.0047(8) -0.0034(9)
    C13 0.0344(11) 0.0526(12) 0.0452(11) -0.0115(9) 0.0020(8) -0.0066(9)
    C14 0.0525(13) 0.0453(13) 0.0474(12) -0.0148(10) 0.0069(9) 0.0013(10)
    C15 0.0417(12) 0.0572(14) 0.0509(12) -0.0127(10) -0.0015(10) -0.0095(10)
    C16 0.0522(12) 0.0447(11) 0.0487(11) -0.0125(10) -0.0114(9) -0.0183(9)
    O1 0.0402(8) 0.0558(9) 0.0467(8) -0.0135(7) -0.0032(6) 0.0010(7)
    O2 0.0538(9) 0.0545(9) 0.0414(8) -0.0152(7) -0.0036(6) 0.0040(7)
    O3 0.0435(8) 0.0476(9) 0.0474(8) -0.0082(6) 0.0065(6) -0.0177(6)
    O4 0.0493(9) 0.0499(9) 0.0495(8) -0.0138(7) 0.0131(7) -0.0142(7)
_geom_special_details     ?
loop_
    _geom_bond_atom_site_label_1
    _geom_bond_atom_site_label_2
    _geom_bond_site_symmetry_2
    _geom_bond_distance
    _geom_bond_publ_flag
    C1 C2 . 1.374(3) ?
    C1 C6 . 1.393(3) ?
    C1 C7 . 1.515(3) ?
    C2 C3 . 1.380(3) ?
    C2 H2 . 0.9300 ?
    C3 C4 . 1.359(3) ?
    C3 H3 . 0.9300 ?
    C4 C5 . 1.360(3) ?
    C4 H4 . 0.9300 ?
    C5 C6 . 1.373(3) ?
    C5 H5 . 0.9300 ?
    C6 H6 . 0.9300 ?
    C7 C12 . 1.532(3) ?
    C7 C8 . 1.549(3) ?
    C7 H7 . 0.9800 ?
    C8 C9 . 1.491(3) ?
    C8 H8A . 0.9700 ?
    C8 H8B . 0.9700 ?
    C9 O1 . 1.202(2) ?
    C9 O2 . 1.337(2) ?
    C10 O2 . 1.450(2) ?
    C10 C11 . 1.464(3) ?
    C10 H10A . 0.9700 ?
    C10 H10B . 0.9700 ?
    C11 H11A . 0.9600 ?
    C11 H11B . 0.9600 ?
    C11 H11C . 0.9600 ?
    C12 C13 . 1.522(3) ?
    C12 C15 . 1.528(3) ?
    C12 H12 . 0.9800 ?
    C13 O3 . 1.211(2) ?
    C13 C14 . 1.495(3) ?
    C14 H14A . 0.9600 ?
    C14 H14B . 0.9600 ?
    C14 H14C . 0.9600 ?
    C15 O4 . 1.205(2) ?
    C15 C16 . 1.479(3) ?
    C16 H16A . 0.9600 ?
    C16 H16B . 0.9600 ?
    C16 H16C . 0.9600 ?
loop_
    _geom_angle_atom_site_label_1
    _geom_angle_atom_site_label_2
    _geom_angle_atom_site_label_3
    _geom_angle_site_symmetry_1
    _geom_angle_site_symmetry_3
    _geom_angle
    _geom_angle_publ_flag
    C2 C1 C6 . . 116.86(19) ?
    C2 C1 C7 . . 121.89(19) ?
    C6 C1 C7 . . 121.21(19) ?
    C1 C2 C3 . . 121.2(2) ?
    C1 C2 H2 . . 119.4 ?
    C3 C2 H2 . . 119.4 ?
    C4 C3 C2 . . 120.8(2) ?
    C4 C3 H3 . . 119.6 ?
    C2 C3 H3 . . 119.6 ?
    C3 C4 C5 . . 119.4(2) ?
    C3 C4 H4 . . 120.3 ?
    C5 C4 H4 . . 120.3 ?
    C4 C5 C6 . . 120.2(2) ?
    C4 C5 H5 . . 119.9 ?
    C6 C5 H5 . . 119.9 ?
    C5 C6 C1 . . 121.58(19) ?
    C5 C6 H6 . . 119.2 ?
    C1 C6 H6 . . 119.2 ?
    C1 C7 C12 . . 112.74(16) ?
    C1 C7 C8 . . 109.58(15) ?
    C12 C7 C8 . . 109.89(15) ?
    C1 C7 H7 . . 108.2 ?
    C12 C7 H7 . . 108.2 ?
    C8 C7 H7 . . 108.2 ?
    C9 C8 C7 . . 110.65(15) ?
    C9 C8 H8A . . 109.5 ?
    C7 C8 H8A . . 109.5 ?
    C9 C8 H8B . . 109.5 ?
    C7 C8 H8B . . 109.5 ?
    H8A C8 H8B . . 108.1 ?
    O1 C9 O2 . . 124.06(18) ?
    O1 C9 C8 . . 124.11(18) ?
    O2 C9 C8 . . 111.82(16) ?
    O2 C10 C11 . . 110.33(17) ?
    O2 C10 H10A . . 109.6 ?
    C11 C10 H10A . . 109.6 ?
    O2 C10 H10B . . 109.6 ?
    C11 C10 H10B . . 109.6 ?
    H10A C10 H10B . . 108.1 ?
    C10 C11 H11A . . 109.5 ?
    C10 C11 H11B . . 109.5 ?
    H11A C11 H11B . . 109.5 ?
    C10 C11 H11C . . 109.5 ?
    H11A C11 H11C . . 109.5 ?
    H11B C11 H11C . . 109.5 ?
    C13 C12 C15 . . 106.57(16) ?
    C13 C12 C7 . . 113.03(16) ?
    C15 C12 C7 . . 112.55(16) ?
    C13 C12 H12 . . 108.2 ?
    C15 C12 H12 . . 108.2 ?
    C7 C12 H12 . . 108.2 ?
    O3 C13 C14 . . 121.6(2) ?
    O3 C13 C12 . . 119.19(18) ?
    C14 C13 C12 . . 119.09(17) ?
    C13 C14 H14A . . 109.5 ?
    C13 C14 H14B . . 109.5 ?
    H14A C14 H14B . . 109.5 ?
    C13 C14 H14C . . 109.5 ?
    H14A C14 H14C . . 109.5 ?
    H14B C14 H14C . . 109.5 ?
    O4 C15 C16 . . 121.6(2) ?
    O4 C15 C12 . . 121.10(18) ?
    C16 C15 C12 . . 117.33(19) ?
    C15 C16 H16A . . 109.5 ?
    C15 C16 H16B . . 109.5 ?
    H16A C16 H16B . . 109.5 ?
    C15 C16 H16C . . 109.5 ?
    H16A C16 H16C . . 109.5 ?
    H16B C16 H16C . . 109.5 ?
    C9 O2 C10 . . 116.13(15) ?
loop_
    _geom_torsion_atom_site_label_1
    _geom_torsion_atom_site_label_2
    _geom_torsion_atom_site_label_3
    _geom_torsion_atom_site_label_4
    _geom_torsion_site_symmetry_1
    _geom_torsion_site_symmetry_2
    _geom_torsion_site_symmetry_3
    _geom_torsion_site_symmetry_4
    _geom_torsion
    _geom_torsion_publ_flag
    C6 C1 C2 C3 . . . . -0.4(3) ?
    C7 C1 C2 C3 . . . . 177.12(18) ?
    C1 C2 C3 C4 . . . . -0.7(3) ?
    C2 C3 C4 C5 . . . . 1.0(3) ?
    C3 C4 C5 C6 . . . . -0.3(3) ?
    C4 C5 C6 C1 . . . . -0.8(3) ?
    C2 C1 C6 C5 . . . . 1.1(3) ?
    C7 C1 C6 C5 . . . . -176.43(18) ?
    C2 C1 C7 C12 . . . . 122.1(2) ?
    C6 C1 C7 C12 . . . . -60.5(2) ?
    C2 C1 C7 C8 . . . . -115.2(2) ?
    C6 C1 C7 C8 . . . . 62.2(2) ?
    C1 C7 C8 C9 . . . . 58.7(2) ?
    C12 C7 C8 C9 . . . . -176.91(16) ?
    C7 C8 C9 O1 . . . . 55.4(3) ?
    C7 C8 C9 O2 . . . . -123.67(17) ?
    C1 C7 C12 C13 . . . . -54.2(2) ?
    C8 C7 C12 C13 . . . . -176.77(16) ?
    C1 C7 C12 C15 . . . . -175.02(18) ?
    C8 C7 C12 C15 . . . . 62.4(2) ?
    C15 C12 C13 O3 . . . . -102.9(2) ?
    C7 C12 C13 O3 . . . . 132.96(18) ?
    C15 C12 C13 C14 . . . . 73.9(2) ?
    C7 C12 C13 C14 . . . . -50.2(2) ?
    C13 C12 C15 O4 . . . . -93.4(2) ?
    C7 C12 C15 O4 . . . . 31.0(3) ?
    C13 C12 C15 C16 . . . . 85.4(2) ?
    C7 C12 C15 C16 . . . . -150.14(18) ?
    O1 C9 O2 C10 . . . . -0.5(3) ?
    C8 C9 O2 C10 . . . . 178.60(17) ?
    C11 C10 O2 C9 . . . . -103.9(2) ?
loop_
    _geom_hbond_atom_site_label_D
    _geom_hbond_atom_site_label_H
    _geom_hbond_atom_site_label_A
    _geom_hbond_site_symmetry_A
    _geom_hbond_distance_DH
    _geom_hbond_distance_HA
    _geom_hbond_distance_DA
    _geom_hbond_angle_DHA
    _geom_hbond_publ_flag
    C6 H6 O1 1_655 0.93 2.63 3.534(2) 165 yes
    C8 H8B O1 1_655 0.97 2.70 3.525(2) 144 yes
    C12 H12 O1 1_655 0.98 2.46 3.387(2) 157 yes
    C14 H14C O4 2_766 0.96 2.72 3.405(2) 129 yes
