# Supplementary material for: Ethyl 4-acetyl-5-oxo-3-phenyl­hexa­noate
Source: Acta Crystallogr Sect E Struct Rep Online. 2011 Mar 19;67(Pt 4):o919. doi: 10.1107/S160053681100955X (PMC3099969; doi:10.1107/S160053681100955X)
Supplement: Supplementary file 2 [file e-67-0o919-Isup2.hkl]

# 
# h,k,l, Fc-squared, Fo-squared, sigma(Fo-squared) and status flag 
# 
data_I
_shelx_title ' 071112a_0m in P-1' 
_shelx_refln_list_code          4 
_shelx_F_calc_maximum       94.33 
_exptl_crystal_F_000       296.00 
_reflns_d_resolution_high  0.8108 
 
loop_ 
 _symmetry_equiv_pos_as_xyz 
 'x, y, z' 
 '-x, -y, -z' 
 
_cell_length_a     5.8213 
_cell_length_b     7.7638 
_cell_length_c    17.8532 
_cell_angle_alpha  80.973 
_cell_angle_beta   88.977 
_cell_angle_gamma  75.033 
 
_shelx_F_squared_multiplier     1.000 
 
loop_ 
 _refln_index_h 
 _refln_index_k 
 _refln_index_l 
 _refln_F_squared_calc 
 _refln_F_squared_meas 
 _refln_F_squared_sigma 
 _refln_observed_status 
   1   0   0      366.40      355.46      3.14 o 
   2   0   0      904.57      889.46     15.77 o 
   3   0   0      159.46      163.82      6.24 o 
   4   0   0        5.89        5.54      5.66 o 
   5   0   0        0.54        2.00      4.31 o 
   6   0   0      119.63      115.06     17.83 o 
  -6   1   0        1.02        0.00      1.37 o 
  -5   1   0      317.98      282.86     14.47 o 
  -4   1   0       70.10       81.82      6.80 o 
  -3   1   0      116.90      113.17      4.85 o 
  -2   1   0      223.54      227.04     15.47 o 
  -1   1   0       10.86       14.86      4.51 o 
   0   1   0      227.17      205.84      4.97 o 
   1   1   0     2822.85     2815.34     20.28 o 
   2   1   0       89.01       98.41      5.32 o 
   3   1   0       42.26       33.97      5.69 o 
   4   1   0       32.00       37.13      9.74 o 
   5   1   0      161.54      149.93      5.87 o 
   6   1   0        5.99       13.59      9.94 o 
   7   1   0        7.52       13.26      5.24 o 
  -6   2   0        4.04        6.68      2.36 o 
  -5   2   0        0.04        0.00      0.50 o 
  -4   2   0      129.87      134.91      8.41 o 
  -3   2   0      265.45      273.18      5.20 o 
  -2   2   0       65.79       65.04      7.65 o 
  -1   2   0     3279.77     3128.20      5.21 o 
   0   2   0     3333.79     3357.88      7.01 o 
   1   2   0      129.00      155.22      6.80 o 
   2   2   0      250.30      236.10      5.62 o 
   3   2   0       70.18       65.87      4.94 o 
   4   2   0       44.53       43.67      3.45 o 
   5   2   0      883.90      852.63     25.63 o 
   6   2   0      119.16      123.95      5.21 o 
   7   2   0       11.96       11.89      2.01 o 
  -5   3   0        0.14        0.00      0.61 o 
  -4   3   0       19.79       31.93     10.14 o 
  -3   3   0        6.94        6.75     10.55 o 
  -2   3   0      558.53      564.17      9.25 o 
  -1   3   0      390.55      380.44      8.41 o 
   0   3   0     1378.20     1357.20     62.91 o 
   1   3   0      289.40      310.94      6.27 o 
   2   3   0        5.88       10.45      2.29 o 
   3   3   0      104.94      117.01     11.56 o 
   4   3   0        0.08        0.00      0.60 o 
   5   3   0        0.11        0.00      3.10 o 
   6   3   0       59.31       54.89      3.31 o 
   7   3   0        0.30        0.00      0.61 o 
  -5   4   0        0.03        0.00      0.61 o 
  -4   4   0       19.48       21.12      4.48 o 
  -3   4   0       16.18       16.56      4.50 o 
  -2   4   0       37.53       42.72      3.91 o 
  -1   4   0      135.78      162.35      7.35 o 
   0   4   0      135.48      146.11     10.56 o 
   1   4   0       89.83       80.18      3.75 o 
   2   4   0      218.46      256.50      9.77 o 
   3   4   0       14.49       23.15      5.06 o 
   4   4   0      364.16      344.80      4.22 o 
   5   4   0       26.89       28.05      2.89 o 
   6   4   0      102.39      113.02      7.52 o 
   7   4   0       11.15        9.15     22.13 o 
  -4   5   0        0.55        0.00      1.33 o 
  -3   5   0      110.04      102.14      4.16 o 
  -2   5   0        2.23        1.61      4.13 o 
  -1   5   0      146.24      160.19     12.79 o 
   0   5   0       50.22       46.71      2.29 o 
   1   5   0      495.40      489.94      6.00 o 
   2   5   0       43.69       40.83      5.90 o 
   3   5   0      163.03      173.48     16.22 o 
   4   5   0       28.41       27.19      2.95 o 
   5   5   0      119.08      157.29      8.37 o 
   6   5   0        0.53        0.00      1.28 o 
  -4   6   0       15.45       18.90      5.23 o 
  -3   6   0        0.00        0.00      0.60 o 
  -2   6   0        0.42        1.55      4.35 o 
  -1   6   0       13.50       12.13      4.37 o 
   0   6   0        2.04        1.95      5.27 o 
   1   6   0        0.11        0.00      1.03 o 
   2   6   0      188.49      224.16      9.74 o 
   3   6   0        5.29        6.64      2.93 o 
   4   6   0       37.56       39.08      2.79 o 
   5   6   0        7.29       10.91     14.04 o 
   6   6   0        6.84       13.25      6.92 o 
  -3   7   0        2.22        0.62      2.24 o 
  -2   7   0       12.01       15.29      4.92 o 
  -1   7   0       15.31       15.02     10.69 o 
   0   7   0        0.01        0.00      0.61 o 
   1   7   0        0.44        0.00      1.70 o 
   2   7   0      104.44      105.93      2.61 o 
   3   7   0        0.19        0.48      5.59 o 
   4   7   0       61.23       52.59      2.53 o 
   5   7   0        4.11        4.76      7.86 o 
   6   7   0        5.87       13.30     11.15 o 
  -2   8   0        5.11        6.27     10.08 o 
  -1   8   0        4.85        5.83     11.54 o 
   0   8   0        0.28        0.00      1.10 o 
   1   8   0        9.60       13.64      4.33 o 
   2   8   0       12.10       16.91      4.08 o 
   3   8   0        0.56        0.00      1.53 o 
   4   8   0        4.26        4.38     10.91 o 
   5   8   0        2.98        1.44      2.33 o 
   0   9   0        0.07        0.00      0.40 o 
   1   9   0       13.57       14.36      5.98 o 
   2   9   0        0.13        0.00      1.01 o 
   3   9   0        6.99        7.41      1.28 o 
  -3  -9   1       46.56       46.05      4.76 o 
  -2  -9   1       15.38       15.24     12.33 o 
  -1  -9   1       17.42       23.24      9.23 o 
   0  -9   1        2.46        2.52      6.07 o 
  -5  -8   1        2.87        0.72      4.50 o 
  -4  -8   1       33.57       31.73      2.47 o 
  -3  -8   1       29.08       31.39      3.78 o 
  -2  -8   1        7.23        6.61      5.52 o 
  -1  -8   1        2.79        3.49      6.71 o 
   0  -8   1        5.23        6.00      8.90 o 
   1  -8   1        0.01        0.00      0.61 o 
   2  -8   1       18.54       17.81     13.29 o 
  -5  -7   1        2.70        2.55      6.24 o 
  -4  -7   1       10.55       15.63      5.58 o 
  -3  -7   1      168.41      190.08     12.28 o 
  -2  -7   1       26.90       31.76      5.15 o 
  -1  -7   1        0.07        0.00      0.26 o 
   0  -7   1       26.71       25.13      4.57 o 
   1  -7   1       30.43       34.85      6.32 o 
   2  -7   1       37.87       42.58      7.68 o 
   3  -7   1       14.66       22.96      6.55 o 
  -6  -6   1        6.09        7.98     15.44 o 
  -5  -6   1        7.10        9.45     10.28 o 
  -4  -6   1       15.09       21.47     13.18 o 
  -3  -6   1      224.53      228.95      3.20 o 
  -2  -6   1       87.17       91.29      8.06 o 
  -1  -6   1        1.84        1.24      2.60 o 
   0  -6   1        0.56        0.00      0.81 o 
   1  -6   1       45.32       60.63     14.45 o 
   2  -6   1        2.52        0.88      0.74 o 
   3  -6   1       29.85       29.09      0.90 o 
   4  -6   1        2.05        0.85      3.80 o 
  -6  -5   1        0.58        0.00      1.22 o 
  -5  -5   1      137.82      136.95      5.31 o 
  -4  -5   1       14.04       14.36      2.82 o 
  -3  -5   1       10.78        8.97      2.37 o 
  -2  -5   1        8.88        6.36      2.77 o 
  -1  -5   1       27.49       34.57      9.99 o 
   0  -5   1       78.42       75.77      4.01 o 
   1  -5   1        3.89        3.34      7.15 o 
   2  -5   1       83.12       79.82      7.34 o 
   3  -5   1        3.14        1.38      3.07 o 
   4  -5   1        0.86        0.00      1.29 o 
  -7  -4   1        0.95        0.00      2.50 o 
  -6  -4   1       38.88       39.83      6.86 o 
  -5  -4   1        0.65        2.20      5.16 o 
  -4  -4   1      139.13      144.68      5.28 o 
  -3  -4   1        2.91        2.11      0.39 o 
  -2  -4   1        0.02        0.00      0.41 o 
  -1  -4   1       99.58      111.27      7.20 o 
   0  -4   1      209.80      222.26     12.46 o 
   1  -4   1       18.99       22.13      3.01 o 
   2  -4   1      276.16      279.43     21.50 o 
   3  -4   1      158.71      158.79     16.05 o 
   4  -4   1        4.30        2.21      4.72 o 
   5  -4   1        0.03        0.00      0.37 o 
  -7  -3   1        4.98        4.39     11.65 o 
  -6  -3   1       70.80       93.30      9.70 o 
  -5  -3   1       77.25       95.43     12.47 o 
  -4  -3   1        5.59        4.30      2.37 o 
  -3  -3   1       48.29       42.53      1.72 o 
  -2  -3   1      258.14      242.76     21.35 o 
  -1  -3   1        9.60       19.38     11.72 o 
   0  -3   1     2656.76     2557.96     36.49 o 
   1  -3   1       18.60       18.19      8.01 o 
   2  -3   1      272.50      265.78     12.49 o 
   3  -3   1      216.24      221.83      7.31 o 
   4  -3   1        4.44        6.16      2.77 o 
   5  -3   1        0.14        0.00      1.39 o 
  -7  -2   1        0.05        0.00      0.61 o 
  -6  -2   1        6.23        9.27      3.80 o 
  -5  -2   1       44.61       51.42      8.39 o 
  -4  -2   1       12.02       10.72      6.17 o 
  -3  -2   1       95.67      117.59      9.62 o 
  -2  -2   1      341.36      355.93      5.76 o 
  -1  -2   1       38.32       38.69      5.62 o 
   0  -2   1      964.42      938.20     36.41 o 
   1  -2   1     1326.43     1275.96     14.76 o 
   2  -2   1      108.78      108.63     10.30 o 
   3  -2   1        0.39        0.00      1.37 o 
   4  -2   1       19.72       24.95      9.48 o 
   5  -2   1        6.65        5.42      1.46 o 
   6  -2   1        0.74        0.00      0.63 o 
  -7  -1   1        3.98        2.21      0.82 o 
  -6  -1   1        4.20       12.36      7.70 o 
  -5  -1   1       53.90       61.94      8.54 o 
  -4  -1   1        0.61        1.93      4.78 o 
  -3  -1   1        0.05        0.00      0.66 o 
  -2  -1   1      163.53      183.11      5.80 o 
  -1  -1   1     8898.25     9785.58     14.82 o 
   0  -1   1      510.52      485.65      5.65 o 
   1  -1   1      615.00      674.76     34.00 o 
   2  -1   1        7.25        8.36     12.98 o 
   3  -1   1       39.35       34.77      4.54 o 
   4  -1   1       12.55       11.96      5.39 o 
   5  -1   1       82.01      106.38      9.39 o 
   6  -1   1       11.52       19.24      4.40 o 
  -6   0   1       74.44       85.55      4.12 o 
  -5   0   1       51.90       58.27     10.76 o 
  -4   0   1      256.00      269.76      7.55 o 
  -3   0   1       24.87       29.90      4.65 o 
  -2   0   1       20.79       29.60      6.32 o 
  -1   0   1        6.79        3.83      2.09 o 
   0   0   1      294.45      301.57     14.40 o 
   1   0   1       92.29       94.92      5.64 o 
   2   0   1        0.32        0.00      0.69 o 
   3   0   1        7.86        6.99      0.40 o 
   4   0   1      196.40      183.16     20.39 o 
   5   0   1       16.45       16.59      4.12 o 
   6   0   1       66.97       63.50      0.93 o 
  -6   1   1        5.74       10.87     13.72 o 
  -5   1   1        7.60       11.53      3.87 o 
  -4   1   1       84.15       79.27      1.96 o 
  -3   1   1      284.46      272.71      5.90 o 
  -2   1   1      249.93      256.14      7.88 o 
  -1   1   1     5534.37     5550.28     46.01 o 
   0   1   1      657.83      621.90      2.15 o 
   1   1   1     3854.46     3849.98     60.18 o 
   2   1   1        1.46        0.00      0.47 o 
   3   1   1       60.79       55.28      1.46 o 
   4   1   1      550.71      531.51     11.83 o 
   5   1   1       32.24       29.70      2.98 o 
   6   1   1       32.07       43.99      9.08 o 
   7   1   1        1.36        2.15      2.61 o 
  -6   2   1        2.42        3.04      3.75 o 
  -5   2   1       18.28       21.25      5.11 o 
  -4   2   1        4.87        5.02      1.54 o 
  -3   2   1       78.53       75.22     10.21 o 
  -2   2   1      126.62      135.87      7.47 o 
  -1   2   1     1316.03     1375.54     22.13 o 
   0   2   1       11.17       18.87      5.27 o 
   1   2   1      635.95      688.97     48.96 o 
   2   2   1      135.90      133.06      2.22 o 
   3   2   1       48.70       48.48      3.17 o 
   4   2   1      164.54      180.39      4.77 o 
   5   2   1      114.96      108.42      6.05 o 
   6   2   1       14.61       17.39      1.67 o 
   7   2   1        0.18        0.00      2.87 o 
  -6   3   1        9.63        7.51     10.92 o 
  -5   3   1       38.12       43.86     10.67 o 
  -4   3   1      143.67      158.81      4.92 o 
  -3   3   1       93.25       94.68      9.29 o 
  -2   3   1      362.50      348.15      7.45 o 
  -1   3   1     1302.27     1420.27     13.05 o 
   0   3   1       56.15       64.22      9.99 o 
   1   3   1       30.51       37.95      3.50 o 
   2   3   1      459.24      450.17      8.64 o 
   3   3   1      247.79      266.75      9.17 o 
   4   3   1      154.91      162.91      6.17 o 
   5   3   1      292.07      277.75      4.44 o 
   6   3   1       68.05       82.92      9.61 o 
   7   3   1        2.18        0.37      4.09 o 
  -5   4   1       12.42       13.91      3.54 o 
  -4   4   1        0.76        0.00      0.74 o 
  -3   4   1       39.76       36.15      5.12 o 
  -2   4   1        0.78        0.00      1.13 o 
  -1   4   1        7.96       22.30     11.41 o 
   0   4   1     1258.52     1157.84     20.10 o 
   1   4   1      102.09       89.46      8.54 o 
   2   4   1      437.17      456.06      6.97 o 
   3   4   1        4.05        5.78      3.91 o 
   4   4   1       26.72       27.31      3.21 o 
   5   4   1        5.48        3.92      5.11 o 
   6   4   1       27.73       17.48      5.12 o 
   7   4   1        9.53        9.33     22.56 o 
  -4   5   1       17.84       22.20      5.90 o 
  -3   5   1        6.53       10.64      8.35 o 
  -2   5   1       14.31       23.92      6.76 o 
  -1   5   1        4.49        9.15      8.47 o 
   0   5   1      329.28      335.19      4.57 o 
   1   5   1      667.27      665.61     39.90 o 
   2   5   1       84.98      107.42     13.36 o 
   3   5   1       48.52       51.04      6.94 o 
   4   5   1      147.69      140.97     13.63 o 
   5   5   1      151.53      136.82      9.90 o 
   6   5   1        4.95        3.00      8.28 o 
  -4   6   1        4.33        8.90      7.81 o 
  -3   6   1       14.03       13.48      2.88 o 
  -2   6   1        0.47        0.00      0.81 o 
  -1   6   1        1.21        0.00      2.53 o 
   0   6   1        3.61        2.91      1.50 o 
   1   6   1       40.83       40.17      2.45 o 
   2   6   1        4.40        7.51      4.39 o 
   3   6   1        4.77       10.48      6.84 o 
   4   6   1        0.90        0.00      0.96 o 
   5   6   1      129.98      111.67      3.47 o 
   6   6   1        3.41        2.96      5.67 o 
  -3   7   1        0.25        0.00      1.87 o 
  -2   7   1       21.64       31.47      6.90 o 
  -1   7   1       10.80       12.65      3.37 o 
   0   7   1       83.25       83.03      0.71 o 
   1   7   1        1.20        0.00      2.20 o 
   2   7   1        1.12        0.15      3.01 o 
   3   7   1        0.83        2.17      3.21 o 
   4   7   1        6.53        5.11      5.74 o 
   5   7   1        1.18        0.00      1.97 o 
   6   7   1       65.98       65.15      5.51 o 
  -2   8   1       17.01       15.92      5.64 o 
  -1   8   1        2.96        0.17      6.51 o 
   0   8   1       18.37       18.08      7.44 o 
   1   8   1       29.99       32.99      5.29 o 
   2   8   1       15.16       14.42      4.90 o 
   3   8   1        2.88        5.46      5.76 o 
   4   8   1        0.39        0.00      2.79 o 
   5   8   1        5.42        3.97      5.36 o 
   0   9   1        6.36        6.60     11.05 o 
   1   9   1        4.94        4.16      5.96 o 
   2   9   1        0.10        0.00      1.01 o 
   3   9   1       10.57        8.19      1.85 o 
   4   9   1        5.81        6.31     12.02 o 
  -3  -9   2        0.13        0.00      0.61 o 
  -2  -9   2        6.83       11.59      4.53 o 
  -1  -9   2        3.30        3.05      8.54 o 
  -5  -8   2        2.49        0.00      2.81 o 
  -4  -8   2       52.69       53.86      7.37 o 
  -3  -8   2       17.62       31.49     12.27 o 
  -2  -8   2       82.95       82.54      7.17 o 
  -1  -8   2        9.11        6.88      3.44 o 
   0  -8   2       20.14       19.34      0.91 o 
   1  -8   2        2.00        0.35      3.43 o 
  -5  -7   2       17.89       19.68     10.26 o 
  -4  -7   2       28.14       27.70      3.44 o 
  -3  -7   2       20.94       18.35     14.92 o 
  -2  -7   2       19.87       15.01      8.23 o 
  -1  -7   2       31.85       31.60      2.76 o 
   0  -7   2       15.85       20.38      5.87 o 
   1  -7   2       31.03       31.42      1.66 o 
   2  -7   2       13.17       16.49      6.30 o 
   3  -7   2       20.57       16.59      8.46 o 
  -6  -6   2        5.77       12.73      9.53 o 
  -5  -6   2        9.41        8.66      1.74 o 
  -4  -6   2      150.13      165.15     11.99 o 
  -3  -6   2       89.82      109.10      7.58 o 
  -2  -6   2      254.07      254.12     14.65 o 
  -1  -6   2      144.02      137.92     10.86 o 
   0  -6   2       45.20       45.31      6.76 o 
   1  -6   2       48.55       43.36      2.01 o 
   2  -6   2        2.11        0.00      2.49 o 
   3  -6   2       74.67       70.66      1.13 o 
   4  -6   2       21.29       24.96      8.30 o 
  -6  -5   2       42.10       50.74     10.76 o 
  -5  -5   2        2.82        2.38      5.88 o 
  -4  -5   2       25.53       25.81      9.48 o 
  -3  -5   2       10.35       10.12      3.38 o 
  -2  -5   2       55.46       91.18     10.28 o 
  -1  -5   2      149.64      158.18     10.19 o 
   0  -5   2      240.41      255.66      8.14 o 
   1  -5   2        1.97        1.84      4.41 o 
   2  -5   2        3.56        6.13      6.79 o 
   3  -5   2        0.14        0.00      0.55 o 
   4  -5   2        0.01        0.00      0.31 o 
  -7  -4   2        0.12        0.00      0.37 o 
  -6  -4   2        8.68       11.94      9.66 o 
  -5  -4   2      165.19      197.01     10.44 o 
  -4  -4   2       12.46       18.25      3.47 o 
  -3  -4   2        4.44        5.56      2.55 o 
  -2  -4   2       40.46       43.70      5.79 o 
  -1  -4   2      453.91      448.77      8.39 o 
   0  -4   2        1.95        1.27      1.40 o 
   1  -4   2      287.44      287.81      6.58 o 
   2  -4   2      473.43      460.53     16.55 o 
   3  -4   2      118.52      137.40      6.27 o 
   4  -4   2        0.54        0.20      2.34 o 
   5  -4   2       11.83        8.62      2.67 o 
  -7  -3   2        3.61        5.67     12.19 o 
  -6  -3   2       15.19       17.93      6.34 o 
  -5  -3   2       96.54       85.96     12.82 o 
  -4  -3   2      104.70      101.46      4.46 o 
  -3  -3   2      256.03      235.23      6.94 o 
  -2  -3   2      212.30      250.64     10.39 o 
  -1  -3   2      169.54      166.23     13.57 o 
   0  -3   2      283.18      309.91      6.53 o 
   1  -3   2        5.28        3.72      6.68 o 
   2  -3   2      465.35      448.45      5.45 o 
   3  -3   2       11.76       17.79      5.98 o 
   4  -3   2      131.46      177.53     11.51 o 
   5  -3   2       51.62       58.54      2.86 o 
  -7  -2   2        1.80        1.46      5.98 o 
  -6  -2   2        7.82        9.41      7.13 o 
  -5  -2   2        0.03        0.00      0.59 o 
  -4  -2   2      132.95      141.46      6.90 o 
  -3  -2   2       45.79       61.52      4.96 o 
  -2  -2   2      314.08      317.01      8.90 o 
  -1  -2   2     1086.59     1060.72     47.42 o 
   0  -2   2     1653.39     1723.27     13.47 o 
   1  -2   2        6.37        7.99      3.35 o 
   2  -2   2      528.51      519.66     11.05 o 
   3  -2   2       87.30       81.95      7.30 o 
   4  -2   2        0.03        0.00      0.38 o 
   5  -2   2       42.14       47.92      7.61 o 
   6  -2   2        8.67       10.33      4.78 o 
  -7  -1   2        7.01       15.54     12.73 o 
  -6  -1   2       26.12       37.79      6.89 o 
  -5  -1   2        0.00        0.00      2.23 o 
  -4  -1   2       20.62       23.52      3.42 o 
  -3  -1   2      196.07      185.91      7.24 o 
  -2  -1   2      915.58      859.98     16.02 o 
  -1  -1   2      144.14      167.91      8.05 o 
   0  -1   2       14.01       19.49      5.52 o 
   1  -1   2     4017.31     4036.08     42.12 o 
   2  -1   2      858.70      817.16     15.76 o 
   3  -1   2       19.26       30.34      5.41 o 
   4  -1   2       44.72       52.69      9.74 o 
   5  -1   2        4.85        6.18      8.54 o 
   6  -1   2        0.72        0.00      1.51 o 
  -6   0   2        4.83        4.37      2.22 o 
  -5   0   2       90.47       94.12      7.61 o 
  -4   0   2       13.47       16.45      5.86 o 
  -3   0   2      367.59      375.79      8.01 o 
  -2   0   2        4.51        7.55      3.83 o 
  -1   0   2       93.82       82.31      5.29 o 
   0   0   2     2648.54     2679.41     21.43 o 
   1   0   2     1563.60     1507.44     15.07 o 
   2   0   2        5.39        4.72      2.07 o 
   3   0   2       15.49       18.18      4.01 o 
   4   0   2        0.37        0.00      2.15 o 
   5   0   2        0.07        0.00      0.38 o 
   6   0   2        0.23        0.00      0.92 o 
  -6   1   2        1.72        0.00      3.44 o 
  -5   1   2       34.29       36.79      1.52 o 
  -4   1   2       50.52       44.08      1.97 o 
  -3   1   2       29.73       37.52      4.04 o 
  -2   1   2       20.16       13.72      9.57 o 
  -1   1   2     2707.39     2642.26     18.98 o 
   0   1   2      541.19      513.57     26.71 o 
   1   1   2        0.38        0.00      0.98 o 
   2   1   2      758.87      798.67     29.01 o 
   3   1   2       11.80       15.74      2.64 o 
   4   1   2      142.49      163.59      5.54 o 
   5   1   2       39.11       53.53      3.56 o 
   6   1   2       25.39       31.03      4.15 o 
   7   1   2       16.39       23.68      6.64 o 
  -6   2   2        2.88        6.57      7.09 o 
  -5   2   2      133.87      131.47      8.11 o 
  -4   2   2       45.24       53.88      2.91 o 
  -3   2   2        9.46        9.18      2.33 o 
  -2   2   2        3.95       12.20      5.23 o 
  -1   2   2        0.04        0.00      0.61 o 
   0   2   2       30.07       38.34      4.07 o 
   1   2   2     1212.94     1210.40     16.37 o 
   2   2   2     1269.30     1213.89     48.42 o 
   3   2   2       88.43      107.11     11.15 o 
   4   2   2        1.11        0.00      1.71 o 
   5   2   2      194.54      194.43      4.88 o 
   6   2   2       25.16       24.61      2.10 o 
   7   2   2        5.73        5.25     11.21 o 
  -6   3   2        0.20        0.00      2.06 o 
  -5   3   2       10.37       15.42      4.95 o 
  -4   3   2       16.90       23.96      5.78 o 
  -3   3   2       75.64       76.08      5.77 o 
  -2   3   2       30.18       24.27      2.29 o 
  -1   3   2        1.45        0.00      2.53 o 
   0   3   2      490.30      513.32      7.08 o 
   1   3   2       18.86       21.57      2.86 o 
   2   3   2       93.22       90.14      5.91 o 
   3   3   2       74.18       83.94      5.89 o 
   4   3   2        3.42        6.60      4.28 o 
   5   3   2        0.99        0.16      2.97 o 
   6   3   2       14.54       11.34      1.19 o 
   7   3   2        0.26        0.00      0.64 o 
  -5   4   2        3.45        2.60      2.13 o 
  -4   4   2       25.67       27.96     10.95 o 
  -3   4   2        3.10        0.55      6.32 o 
  -2   4   2        2.99        1.39      3.82 o 
  -1   4   2        0.47        0.00      2.53 o 
   0   4   2      462.22      450.49      4.17 o 
   1   4   2      617.70      602.63      5.92 o 
   2   4   2      103.67      119.15      7.36 o 
   3   4   2        6.79        6.06      3.01 o 
   4   4   2       21.84       18.78      4.92 o 
   5   4   2        0.51        0.00      1.75 o 
   6   4   2        0.19        0.00      1.88 o 
   7   4   2       20.65       22.20      1.61 o 
  -4   5   2        0.12        0.00      1.30 o 
  -3   5   2        2.05        2.33      4.44 o 
  -2   5   2       98.04      100.99      7.41 o 
  -1   5   2        0.06        0.00      0.61 o 
   0   5   2      286.91      301.81     11.52 o 
   1   5   2        0.10        0.00      1.38 o 
   2   5   2      152.36      138.94     19.95 o 
   3   5   2        0.33        0.00      3.50 o 
   4   5   2       29.23       36.24      7.20 o 
   5   5   2        5.13        5.81      3.14 o 
   6   5   2        0.10        0.00      0.51 o 
  -4   6   2        1.07        0.61      3.07 o 
  -3   6   2        1.27        1.92      3.15 o 
  -2   6   2       29.59       27.33      1.03 o 
  -1   6   2       44.51       40.75      1.56 o 
   0   6   2       32.72       39.09      8.42 o 
   1   6   2      193.54      185.87      6.86 o 
   2   6   2      142.55      183.08      9.60 o 
   3   6   2       14.49       19.26      7.52 o 
   4   6   2       23.11       23.78      4.56 o 
   5   6   2       42.68       56.69      8.98 o 
   6   6   2        2.44        4.11      4.02 o 
  -3   7   2       23.72       23.26      6.35 o 
  -2   7   2        1.19        0.00      1.54 o 
  -1   7   2       19.91       25.16      3.64 o 
   0   7   2       33.32       36.55      3.42 o 
   1   7   2        0.31        0.00      0.48 o 
   2   7   2        8.42        4.49      4.85 o 
   3   7   2      118.37      124.79     14.70 o 
   4   7   2       24.40       26.38      4.01 o 
   5   7   2       19.59       22.47      4.49 o 
   6   7   2        0.03        0.00      0.61 o 
  -2   8   2        8.32        9.65     14.76 o 
  -1   8   2       51.87       66.15     10.24 o 
   0   8   2        0.03        0.00      0.49 o 
   1   8   2        0.33        0.00      0.98 o 
   2   8   2        2.57        1.84      3.98 o 
   3   8   2       63.19       57.22      7.09 o 
   4   8   2        0.23        0.00      0.94 o 
   5   8   2        9.28        8.38      2.41 o 
   0   9   2       10.11       11.95      2.99 o 
   1   9   2        6.86        5.54      3.92 o 
   2   9   2       24.01       28.94     11.88 o 
   3   9   2        2.98        4.18      7.07 o 
   4   9   2        0.52        0.00      2.68 o 
  -3  -9   3        6.36        9.33     14.22 o 
  -2  -9   3       26.10       27.66     11.71 o 
  -1  -9   3        0.02        0.00      0.37 o 
  -4  -8   3       31.95       30.99      3.60 o 
  -3  -8   3        0.00        0.00      0.12 o 
  -2  -8   3       31.62       36.21      3.34 o 
  -1  -8   3        0.29        0.00      1.33 o 
   0  -8   3        2.44        2.13      6.52 o 
   1  -8   3        0.44        0.00      1.81 o 
  -5  -7   3       14.63       16.98      9.25 o 
  -4  -7   3       44.20       53.88     13.86 o 
  -3  -7   3      237.90      229.65     10.77 o 
  -2  -7   3        3.04        3.02      4.91 o 
  -1  -7   3       19.07       18.63      2.55 o 
   0  -7   3       13.22       14.09      7.68 o 
   1  -7   3        2.10        0.00      1.86 o 
   2  -7   3       34.73       40.39      6.25 o 
  -6  -6   3        0.40        0.00      1.19 o 
  -5  -6   3        2.48        1.08      0.67 o 
  -4  -6   3        0.03        0.00      0.61 o 
  -3  -6   3      185.73      185.66      8.01 o 
  -2  -6   3        7.10       16.84      7.80 o 
  -1  -6   3       17.90       21.27      5.19 o 
   0  -6   3       31.01       37.68      6.06 o 
   1  -6   3       30.44       44.14      5.98 o 
   2  -6   3       18.76       19.71     10.25 o 
   3  -6   3        5.67        9.36      3.43 o 
  -6  -5   3        3.85        2.18      7.03 o 
  -5  -5   3        7.97        9.32      6.43 o 
  -4  -5   3      216.07      206.44      5.46 o 
  -3  -5   3       82.34       81.01      3.02 o 
  -2  -5   3        5.24        4.10      0.85 o 
  -1  -5   3       65.46       71.80      7.47 o 
   0  -5   3       78.33       84.26      5.01 o 
   1  -5   3       11.34       13.86      2.24 o 
   2  -5   3      549.13      540.31      6.52 o 
   3  -5   3       10.03        8.69      1.10 o 
   4  -5   3       23.11       33.63      6.90 o 
  -6  -4   3        4.34        4.75      8.67 o 
  -5  -4   3       15.48       28.91     10.70 o 
  -4  -4   3       41.56       38.01      1.62 o 
  -3  -4   3       27.01       33.37      9.65 o 
  -2  -4   3       43.39       57.46     10.18 o 
  -1  -4   3        4.40        9.71      5.34 o 
   0  -4   3        1.60        0.00      0.77 o 
   1  -4   3       87.73       78.57      5.03 o 
   2  -4   3       23.53       20.52     13.78 o 
   3  -4   3      139.74      165.80      7.72 o 
   4  -4   3       34.54       40.51      7.03 o 
   5  -4   3        7.92        6.36      8.12 o 
  -7  -3   3        2.27        2.62      7.13 o 
  -6  -3   3        1.12        3.69      8.63 o 
  -5  -3   3      106.81      101.45     11.65 o 
  -4  -3   3        1.29        0.00      1.41 o 
  -3  -3   3       68.41       77.76      6.09 o 
  -2  -3   3     1212.09     1190.68      8.94 o 
  -1  -3   3      459.67      445.87      4.97 o 
   0  -3   3      113.90      139.77      6.91 o 
   1  -3   3     1454.88     1465.33     40.20 o 
   2  -3   3      205.14      224.37      8.26 o 
   3  -3   3      203.24      198.05      9.26 o 
   4  -3   3       76.21       76.30      3.11 o 
   5  -3   3        2.46        0.40      1.75 o 
  -7  -2   3        9.35        6.52     17.68 o 
  -6  -2   3       11.72        8.48      2.07 o 
  -5  -2   3       43.91       49.72      4.44 o 
  -4  -2   3      175.83      200.70      6.09 o 
  -3  -2   3        3.67        1.84      1.27 o 
  -2  -2   3      443.62      430.85     14.91 o 
  -1  -2   3      564.46      549.04     10.72 o 
   0  -2   3      539.62      533.25      3.45 o 
   1  -2   3      683.66      673.03     38.27 o 
   2  -2   3       42.60       46.80      4.17 o 
   3  -2   3       96.87       93.66      8.11 o 
   4  -2   3       21.11       26.42      5.20 o 
   5  -2   3        3.30        2.07      4.33 o 
   6  -2   3        0.17        0.00      4.91 o 
  -7  -1   3        0.21        0.00      8.05 o 
  -6  -1   3       15.14       30.14     12.44 o 
  -5  -1   3        0.03        0.00      0.41 o 
  -4  -1   3        1.30        1.34      2.60 o 
  -3  -1   3       37.89       40.92      3.55 o 
  -2  -1   3      541.06      509.78     11.49 o 
  -1  -1   3        2.67       10.70      7.08 o 
   0  -1   3     2946.01     2898.25     11.27 o 
   1  -1   3      289.97      303.97      9.50 o 
   2  -1   3      109.60      111.69      9.30 o 
   3  -1   3        5.80       10.76      5.69 o 
   4  -1   3       23.27       24.03      5.47 o 
   5  -1   3        5.64        5.55      9.51 o 
   6  -1   3       69.53       64.15      4.16 o 
  -6   0   3        0.06        0.00      0.60 o 
  -5   0   3      207.47      188.55     13.45 o 
  -4   0   3      142.51      170.58      6.50 o 
  -3   0   3       21.21       13.83      5.19 o 
  -2   0   3       69.31       63.60      2.32 o 
  -1   0   3     1813.50     1708.50     13.09 o 
   0   0   3       19.47       20.19      2.15 o 
   1   0   3     1839.92     1768.54     12.27 o 
   2   0   3       11.75       15.24      2.14 o 
   3   0   3      353.32      330.60      7.97 o 
   4   0   3       73.02       68.37      6.44 o 
   5   0   3        0.70        0.10      3.14 o 
   6   0   3        3.96        6.39      2.31 o 
  -6   1   3       21.85       26.68      3.24 o 
  -5   1   3        2.32        0.94      2.82 o 
  -4   1   3        8.65        7.66     13.99 o 
  -3   1   3       74.74      114.53     22.33 o 
  -2   1   3      105.92      103.38      4.69 o 
  -1   1   3      136.97      120.53     18.11 o 
   0   1   3      843.09      830.61     10.71 o 
   1   1   3       66.07       78.79      9.85 o 
   2   1   3        0.33        1.59      3.74 o 
   3   1   3        1.23        2.40      3.81 o 
   4   1   3      348.99      332.97      3.39 o 
   5   1   3      248.47      267.88      7.34 o 
   6   1   3        3.07        0.71      4.31 o 
   7   1   3       10.82       18.23      8.59 o 
  -6   2   3        1.96        4.93      4.40 o 
  -5   2   3        6.79        5.18      2.55 o 
  -4   2   3       18.37       17.39     11.30 o 
  -3   2   3       63.76       73.50      4.16 o 
  -2   2   3      362.14      339.96      5.91 o 
  -1   2   3      264.90      244.92     14.59 o 
   0   2   3     8296.28     8537.25     22.44 o 
   1   2   3      513.20      527.45      7.13 o 
   2   2   3      125.00      134.35      8.12 o 
   3   2   3      145.77      140.99     12.51 o 
   4   2   3       38.07       43.83      4.77 o 
   5   2   3       66.94       71.36      1.99 o 
   6   2   3       78.19       81.27     15.82 o 
   7   2   3       12.18        9.20     11.45 o 
  -5   3   3        9.53       10.62      4.84 o 
  -4   3   3       56.18       62.90     10.26 o 
  -3   3   3        0.33        0.00      1.01 o 
  -2   3   3       64.36       80.95     10.51 o 
  -1   3   3      169.31      187.30      7.67 o 
   0   3   3      370.40      364.63      6.33 o 
   1   3   3       54.86       48.20      5.69 o 
   2   3   3      251.26      266.45      9.63 o 
   3   3   3        2.85        0.00      0.98 o 
   4   3   3       19.50       19.87      2.23 o 
   5   3   3       60.28       66.09      4.03 o 
   6   3   3        6.42        7.00      8.40 o 
   7   3   3        2.25       11.05      5.19 o 
  -5   4   3        1.15        0.00      1.69 o 
  -4   4   3        1.15        0.94      2.06 o 
  -3   4   3      221.70      205.25     20.94 o 
  -2   4   3        6.29        4.53      2.79 o 
  -1   4   3       29.29       25.48      6.80 o 
   0   4   3        3.00        2.18      2.52 o 
   1   4   3        0.90        0.00      0.77 o 
   2   4   3      440.77      401.75     15.16 o 
   3   4   3       68.18       84.21      9.33 o 
   4   4   3        4.22        0.80      0.97 o 
   5   4   3      148.11      153.62      9.17 o 
   6   4   3        0.83        4.31      3.86 o 
   7   4   3        5.70        5.99      6.60 o 
  -4   5   3        3.49        2.29      0.80 o 
  -3   5   3        3.95        9.85      6.03 o 
  -2   5   3      112.83      109.83      6.35 o 
  -1   5   3       29.74       45.50      9.87 o 
   0   5   3        1.78        2.20      5.29 o 
   1   5   3      178.45      211.61      8.29 o 
   2   5   3        0.95        0.12      2.30 o 
   3   5   3        1.68        5.10      4.64 o 
   4   5   3        5.98        3.83      1.47 o 
   5   5   3        4.00        3.49      6.55 o 
   6   5   3        2.32        8.84      6.40 o 
  -4   6   3        1.26        1.41      3.93 o 
  -3   6   3       11.22       10.59      5.09 o 
  -2   6   3        0.49        0.00      1.64 o 
  -1   6   3        0.57        0.00      1.07 o 
   0   6   3        1.85        2.05      5.85 o 
   1   6   3       14.57       23.15      7.55 o 
   2   6   3      224.73      235.75     10.27 o 
   3   6   3        0.90        0.00      1.44 o 
   4   6   3       26.42       22.12      7.08 o 
   5   6   3        4.53        5.19      3.41 o 
   6   6   3        0.23        0.00      1.05 o 
  -3   7   3       17.90       18.42      0.73 o 
  -2   7   3       17.05       24.83     13.98 o 
  -1   7   3        8.74        6.25      4.46 o 
   0   7   3       22.30       23.86      8.42 o 
   1   7   3        0.60        0.00      0.78 o 
   2   7   3        0.50        0.00      1.10 o 
   3   7   3       19.11       14.52      3.60 o 
   4   7   3        1.84        1.62      1.88 o 
   5   7   3        2.17        5.41      5.53 o 
   6   7   3       40.96       47.63      4.29 o 
  -2   8   3        3.01        0.93      1.40 o 
  -1   8   3        3.23        0.00      1.03 o 
   0   8   3        7.81        8.09      4.19 o 
   1   8   3        6.11        9.32      6.44 o 
   2   8   3        0.60        0.58      3.59 o 
   3   8   3        3.36        4.03      2.13 o 
   4   8   3        3.95        1.25      1.42 o 
   5   8   3        0.41        0.00      2.41 o 
   0   9   3        0.25        0.00      0.58 o 
   1   9   3        0.28        0.00      0.88 o 
   2   9   3       40.88       39.31      8.68 o 
   3   9   3       14.33       20.60      3.94 o 
   4   9   3        9.30       10.59      8.93 o 
  -2  -9   4       12.62       19.92     10.38 o 
  -4  -8   4       10.89       18.13      5.34 o 
  -3  -8   4        5.22        4.47      4.80 o 
  -2  -8   4       10.11       15.75      6.16 o 
  -1  -8   4        0.59        0.00      1.23 o 
   0  -8   4        1.99        2.01      6.52 o 
   1  -8   4        8.27        8.59     11.17 o 
  -5  -7   4        0.70        0.00      1.56 o 
  -4  -7   4       33.96       40.76      7.36 o 
  -3  -7   4       41.37       48.46      8.16 o 
  -2  -7   4        0.51        0.00      1.61 o 
  -1  -7   4       16.11       26.29      8.02 o 
   0  -7   4        1.32        1.00      4.09 o 
   1  -7   4       33.73       36.02      6.42 o 
   2  -7   4        0.00        0.00      0.55 o 
  -6  -6   4        5.84       11.91     10.70 o 
  -5  -6   4        0.38        0.00      1.90 o 
  -4  -6   4        1.11        0.00      1.67 o 
  -3  -6   4       31.71       31.53      6.28 o 
  -2  -6   4        3.97        2.24      4.26 o 
  -1  -6   4        9.51       13.67      4.64 o 
   0  -6   4        5.06        3.89      5.20 o 
   1  -6   4      182.33      188.58     17.69 o 
   2  -6   4       10.12       15.74      5.02 o 
   3  -6   4       54.71       60.56      5.17 o 
  -6  -5   4        0.36        0.00      1.22 o 
  -5  -5   4        2.75        1.11      3.33 o 
  -4  -5   4       34.79       32.07      4.15 o 
  -3  -5   4       34.85       33.39      5.88 o 
  -2  -5   4      484.14      463.09      6.07 o 
  -1  -5   4       20.68       28.12      3.58 o 
   0  -5   4       46.56       47.17      1.75 o 
   1  -5   4       74.70       77.42     13.47 o 
   2  -5   4        9.40       18.80      4.74 o 
   3  -5   4       26.80       33.77      8.62 o 
   4  -5   4       22.35       27.36      4.42 o 
  -6  -4   4        0.03        0.00      0.61 o 
  -5  -4   4        3.77        5.34      1.86 o 
  -4  -4   4        0.72        0.00      0.76 o 
  -3  -4   4        1.97        1.25      3.95 o 
  -2  -4   4        0.14        0.00      0.44 o 
  -1  -4   4      281.79      272.45     10.71 o 
   0  -4   4        0.55        0.00      1.32 o 
   1  -4   4      102.09      131.18      7.75 o 
   2  -4   4       24.58       22.52      1.92 o 
   3  -4   4       31.76       39.72      6.34 o 
   4  -4   4        0.49        0.00      0.72 o 
   5  -4   4       13.72       15.57      2.28 o 
  -7  -3   4        0.04        0.00      0.61 o 
  -6  -3   4       56.42       72.64     23.48 o 
  -5  -3   4      111.19      126.63      6.21 o 
  -4  -3   4       10.95        7.12      2.02 o 
  -3  -3   4       87.51       80.88     11.68 o 
  -2  -3   4        4.72        5.78      1.24 o 
  -1  -3   4        4.75        9.59      3.98 o 
   0  -3   4        1.20        0.82      3.18 o 
   1  -3   4        1.01        0.00      1.05 o 
   2  -3   4      112.04      106.19      6.20 o 
   3  -3   4       47.80       54.89     12.42 o 
   4  -3   4       18.07       23.98      7.13 o 
   5  -3   4        0.91        0.00      1.88 o 
  -7  -2   4        1.54        0.37      5.61 o 
  -6  -2   4        3.30        2.67      4.48 o 
  -5  -2   4        0.54        0.00      6.65 o 
  -4  -2   4        1.73        1.04      3.20 o 
  -3  -2   4      934.46      874.81      9.35 o 
  -2  -2   4      571.63      576.93     24.65 o 
  -1  -2   4      856.08      899.54     26.24 o 
   0  -2   4      118.45      120.91      5.68 o 
   1  -2   4       78.05       71.17      4.86 o 
   2  -2   4      176.00      206.69      9.35 o 
   3  -2   4       10.05       13.18      2.71 o 
   4  -2   4       52.03       53.89      5.89 o 
   5  -2   4        2.69        3.53      5.94 o 
   6  -2   4        0.02        0.00      3.54 o 
  -6  -1   4        6.47        9.06      7.46 o 
  -5  -1   4       18.11       31.87     12.64 o 
  -4  -1   4        3.84        2.72      3.28 o 
  -3  -1   4       99.69      107.86      5.95 o 
  -2  -1   4       49.45       47.23      5.08 o 
  -1  -1   4      365.21      363.91     10.58 o 
   0  -1   4     3200.10     3270.76     24.77 o 
   1  -1   4        3.62        3.37      3.22 o 
   2  -1   4     1943.97     1830.87     39.80 o 
   3  -1   4      213.63      223.20      7.03 o 
   4  -1   4       21.13       27.82      5.97 o 
   5  -1   4        4.49        3.28      2.30 o 
   6  -1   4        0.02        0.00      0.59 o 
  -6   0   4        0.00        0.00      0.85 o 
  -5   0   4       77.80       64.94      8.63 o 
  -4   0   4        5.44        3.09      6.31 o 
  -3   0   4      543.83      538.73      5.49 o 
  -2   0   4        9.46        7.34      0.87 o 
  -1   0   4        4.14        6.80      3.09 o 
   0   0   4      181.94      195.67      6.00 o 
   1   0   4      209.21      212.56      6.16 o 
   2   0   4      746.52      801.24     22.55 o 
   3   0   4     1118.34     1094.16     30.44 o 
   4   0   4        2.20        0.46      3.06 o 
   5   0   4        1.71        0.05      2.28 o 
   6   0   4        0.02        0.00      0.61 o 
  -6   1   4        3.81        2.21      5.29 o 
  -5   1   4       21.30       22.02      4.26 o 
  -4   1   4        7.84        3.60      3.38 o 
  -3   1   4       19.84       19.83      1.80 o 
  -2   1   4      189.96      192.87      6.89 o 
  -1   1   4     1540.84     1436.80     26.76 o 
   0   1   4     1090.69     1085.13     15.16 o 
   1   1   4       55.36       54.54     16.24 o 
   2   1   4       22.94       21.17      3.78 o 
   3   1   4      335.08      311.71     14.30 o 
   4   1   4       70.71       58.93     10.77 o 
   5   1   4      119.70      137.11     10.39 o 
   6   1   4        4.46        5.60      6.08 o 
  -6   2   4       18.32       24.01      5.48 o 
  -5   2   4       37.37       34.49      7.30 o 
  -4   2   4       37.19       43.64      8.68 o 
  -3   2   4       36.27       44.63      4.06 o 
  -2   2   4        0.41        0.00      0.20 o 
  -1   2   4        9.18       10.98     10.26 o 
   0   2   4     1777.38     1787.93     18.13 o 
   1   2   4      116.91      140.24      8.42 o 
   2   2   4      747.01      706.71     15.48 o 
   3   2   4      557.08      534.32      7.95 o 
   4   2   4      104.13       98.77      4.30 o 
   5   2   4        0.30        0.00      1.59 o 
   6   2   4       18.55       19.25      1.40 o 
   7   2   4        2.13        0.00      1.20 o 
  -5   3   4       16.88       21.19      8.79 o 
  -4   3   4        7.04        5.70      1.49 o 
  -3   3   4       74.29       96.49      9.31 o 
  -2   3   4      180.69      200.12      9.04 o 
  -1   3   4       34.56       36.40      3.61 o 
   0   3   4      159.54      148.10     11.73 o 
   1   3   4       79.11       79.82      4.04 o 
   2   3   4       31.20       34.34      5.09 o 
   3   3   4      223.39      225.10     12.48 o 
   4   3   4       31.48       31.82      5.68 o 
   5   3   4        6.11        8.15      3.30 o 
   6   3   4        0.47        0.00      0.61 o 
   7   3   4        0.11        0.00      1.34 o 
  -5   4   4        2.66        0.10      1.08 o 
  -4   4   4        9.45        8.56      1.62 o 
  -3   4   4      185.56      177.81      7.04 o 
  -2   4   4       53.95       59.73      9.63 o 
  -1   4   4      164.41      194.72      8.10 o 
   0   4   4      134.13      136.81      4.47 o 
   1   4   4       34.62       31.36      1.21 o 
   2   4   4       17.27       12.08      2.23 o 
   3   4   4       51.55       60.62      5.92 o 
   4   4   4       38.26       28.88      7.21 o 
   5   4   4       24.58       23.33      6.42 o 
   6   4   4        9.35       16.55      4.76 o 
   7   4   4        0.49        0.00      1.40 o 
  -4   5   4       23.56       23.73      4.62 o 
  -3   5   4        4.26        3.46      2.89 o 
  -2   5   4        1.02        0.67      1.54 o 
  -1   5   4        2.38        0.00      1.83 o 
   0   5   4       10.00       10.13      1.92 o 
   1   5   4       11.61       22.34      4.72 o 
   2   5   4       16.86       16.37      6.66 o 
   3   5   4      214.76      221.57      4.17 o 
   4   5   4        1.49        0.00      2.98 o 
   5   5   4        0.24        0.00      0.64 o 
   6   5   4        0.03        0.00      0.87 o 
  -4   6   4        0.01        0.00      0.61 o 
  -3   6   4        1.84        1.21      3.06 o 
  -2   6   4        0.44        0.00      1.98 o 
  -1   6   4        0.31        0.00      1.49 o 
   0   6   4       29.20       32.20     10.82 o 
   1   6   4       18.44       20.32      6.89 o 
   2   6   4      117.13      132.54     14.36 o 
   3   6   4        0.59        0.31      2.65 o 
   4   6   4        0.01        0.00      0.18 o 
   5   6   4       26.91       23.56      5.20 o 
   6   6   4        2.39        0.00      1.11 o 
  -3   7   4        4.43        2.11      8.25 o 
  -2   7   4        8.92       10.03      8.69 o 
  -1   7   4       10.44        7.22      2.15 o 
   0   7   4       35.43       37.25      1.19 o 
   1   7   4       84.84      100.62      4.94 o 
   2   7   4        3.83        2.69      5.49 o 
   3   7   4        0.77        0.00      0.81 o 
   4   7   4        0.39        0.00      0.61 o 
   5   7   4        2.67        0.78      2.02 o 
   6   7   4        1.35        0.98      4.22 o 
  -2   8   4        1.98        0.30      5.00 o 
  -1   8   4        1.10        0.00      1.68 o 
   0   8   4        0.01        0.00      0.57 o 
   1   8   4        4.42        4.75      7.88 o 
   2   8   4       18.39       28.33     11.89 o 
   3   8   4       25.52       24.57      5.51 o 
   4   8   4        7.70        8.74      0.59 o 
   5   8   4        1.25        0.00      1.27 o 
   0   9   4       14.00       15.15      5.23 o 
   1   9   4        1.83        0.38      3.41 o 
   2   9   4        3.44        4.39      7.91 o 
   3   9   4        1.82        3.05      5.44 o 
   4   9   4        5.82       11.56      8.52 o 
  -4  -8   5        2.50        2.38      1.43 o 
  -3  -8   5        0.01        0.00      0.18 o 
  -2  -8   5        1.57        1.99      5.95 o 
  -1  -8   5        5.00        4.64      7.38 o 
   0  -8   5       20.98       18.54      6.16 o 
   1  -8   5        0.79        0.00      2.64 o 
  -5  -7   5        6.40        3.46      2.84 o 
  -4  -7   5        1.07        0.00      2.96 o 
  -3  -7   5        0.02        0.00      0.61 o 
  -2  -7   5        2.21        0.44      3.22 o 
  -1  -7   5       48.47       54.31      5.17 o 
   0  -7   5        8.88        9.10      7.84 o 
   1  -7   5        5.91        6.71      8.41 o 
   2  -7   5        1.60        0.00      2.92 o 
  -6  -6   5        3.82        3.13      6.90 o 
  -5  -6   5       14.25       17.66      9.54 o 
  -4  -6   5       17.72       18.49      7.32 o 
  -3  -6   5      116.12      102.00      7.57 o 
  -2  -6   5       19.96       18.69      6.19 o 
  -1  -6   5        1.66        1.02      3.47 o 
   0  -6   5      211.65      234.52      7.49 o 
   1  -6   5        0.07        0.00      0.51 o 
   2  -6   5       12.00       14.52      3.88 o 
   3  -6   5       10.92       14.12      2.79 o 
  -6  -5   5        0.00        0.00      0.49 o 
  -5  -5   5       46.04       53.75     10.60 o 
  -4  -5   5       36.55       44.51     13.95 o 
  -3  -5   5      143.32      124.30      3.97 o 
  -2  -5   5       64.46       57.96      3.45 o 
  -1  -5   5      113.17      117.39      4.72 o 
   0  -5   5       12.21       16.80      3.81 o 
   1  -5   5       88.39       90.00      2.41 o 
   2  -5   5      128.02      117.53      9.67 o 
   3  -5   5       28.56       29.08      3.17 o 
   4  -5   5       26.32       28.03      5.43 o 
  -6  -4   5        0.92        0.00      1.65 o 
  -5  -4   5        0.66        0.00      1.42 o 
  -4  -4   5       56.77       60.27      9.50 o 
  -3  -4   5       62.40       64.03      5.62 o 
  -2  -4   5       18.07       12.00      5.00 o 
  -1  -4   5      254.78      242.82      5.31 o 
   0  -4   5      276.81      278.62     16.52 o 
   1  -4   5        1.30        0.00      1.89 o 
   2  -4   5       97.08       99.55      6.27 o 
   3  -4   5        6.21        6.77      1.02 o 
   4  -4   5        1.73        0.00      1.04 o 
   5  -4   5        8.62        5.30      1.67 o 
  -6  -3   5       14.64       23.17      9.39 o 
  -5  -3   5       17.15       17.57      6.71 o 
  -4  -3   5       86.68       79.24      3.06 o 
  -3  -3   5      215.71      213.61      5.67 o 
  -2  -3   5      360.59      354.23      3.71 o 
  -1  -3   5       38.68       37.03      6.42 o 
   0  -3   5      494.58      483.65      6.55 o 
   1  -3   5        3.59        3.59      1.99 o 
   2  -3   5       16.04       19.71      4.46 o 
   3  -3   5      133.03      138.10      7.37 o 
   4  -3   5       11.52       10.23      1.67 o 
   5  -3   5        4.58        3.68      3.27 o 
  -6  -2   5        3.26        3.86      9.47 o 
  -5  -2   5      106.72       95.29      2.24 o 
  -4  -2   5        5.79        8.74      5.17 o 
  -3  -2   5        4.18        1.08      1.22 o 
  -2  -2   5       87.84       86.44      3.78 o 
  -1  -2   5      161.59      174.80      5.21 o 
   0  -2   5        7.88       13.79      6.77 o 
   1  -2   5       12.81       10.42      9.00 o 
   2  -2   5       31.16       36.15      3.96 o 
   3  -2   5       31.44       30.54      3.14 o 
   4  -2   5        7.47        5.56      6.44 o 
   5  -2   5       24.34       28.05      7.72 o 
   6  -2   5       16.41       12.11      8.06 o 
  -6  -1   5       20.25       17.64      4.11 o 
  -5  -1   5       12.13       15.51      7.70 o 
  -4  -1   5        4.03        3.38      2.38 o 
  -3  -1   5       17.78       18.25      2.14 o 
  -2  -1   5      991.71      935.92      5.15 o 
  -1  -1   5       97.77      100.58     12.19 o 
   0  -1   5      737.58      818.99     35.41 o 
   1  -1   5     1138.34     1102.25      8.79 o 
   2  -1   5      147.81      156.07      4.76 o 
   3  -1   5      238.58      254.01      6.99 o 
   4  -1   5        4.56        2.53      1.48 o 
   5  -1   5       56.85       71.05      8.29 o 
   6  -1   5       25.27       27.80      4.87 o 
  -6   0   5        3.27        5.13      6.12 o 
  -5   0   5        0.08        0.00      0.82 o 
  -4   0   5      123.51      118.68     12.23 o 
  -3   0   5       19.18       26.11      8.01 o 
  -2   0   5      518.95      486.91      8.26 o 
  -1   0   5      169.18      201.12      8.05 o 
   0   0   5     1133.19     1147.95     11.40 o 
   1   0   5      605.94      585.74     18.08 o 
   2   0   5      586.01      545.17     19.96 o 
   3   0   5       82.21       73.17      4.41 o 
   4   0   5        0.97        0.00      1.28 o 
   5   0   5       11.71        7.53      0.81 o 
   6   0   5        0.08        0.00      0.45 o 
  -6   1   5        9.03       10.71      4.88 o 
  -5   1   5       14.38       15.69      2.62 o 
  -4   1   5       27.98       41.12      9.79 o 
  -3   1   5       67.95       65.93      4.40 o 
  -2   1   5      203.43      201.96     10.77 o 
  -1   1   5      508.15      489.99      5.58 o 
   0   1   5      294.80      298.43      6.13 o 
   1   1   5       41.78       50.67      4.99 o 
   2   1   5      303.42      321.41      7.43 o 
   3   1   5      200.58      216.14      5.62 o 
   4   1   5      161.74      209.73     12.05 o 
   5   1   5       13.31       10.70      5.03 o 
   6   1   5        6.57        8.75      3.86 o 
  -6   2   5        6.16        6.45     12.63 o 
  -5   2   5        1.55        0.37      3.43 o 
  -4   2   5       48.77       46.68      4.94 o 
  -3   2   5       82.20       78.37      6.26 o 
  -2   2   5        3.13        3.36      2.50 o 
  -1   2   5      351.60      329.03      8.98 o 
   0   2   5      121.47      123.99      4.37 o 
   1   2   5      467.40      503.82     11.57 o 
   2   2   5       57.13       61.65     10.17 o 
   3   2   5      166.63      183.46      6.81 o 
   4   2   5       22.40       20.21      0.83 o 
   5   2   5       44.13       39.91      2.13 o 
   6   2   5       27.95       27.13      4.10 o 
  -5   3   5        2.79        1.16      4.72 o 
  -4   3   5        0.19        0.00      0.35 o 
  -3   3   5        1.23        0.00      1.22 o 
  -2   3   5        0.06        0.00      0.90 o 
  -1   3   5       39.83       47.25     11.27 o 
   0   3   5        2.57        3.56      7.06 o 
   1   3   5      552.09      546.43      9.94 o 
   2   3   5      269.10      273.54     11.80 o 
   3   3   5       95.93      102.19     10.97 o 
   4   3   5      131.12      126.71     11.64 o 
   5   3   5       37.45       67.58      7.75 o 
   6   3   5        1.75        0.00      4.23 o 
   7   3   5       19.82       26.52      4.22 o 
  -5   4   5       14.24       14.89      4.16 o 
  -4   4   5        0.15        0.00      1.02 o 
  -3   4   5        2.53        1.57      0.66 o 
  -2   4   5       66.13       70.26      2.67 o 
  -1   4   5       72.13       77.79      6.37 o 
   0   4   5       47.95       52.12      5.05 o 
   1   4   5       60.29       90.95      7.75 o 
   2   4   5      760.23      729.92      8.29 o 
   3   4   5        8.97       11.06     11.82 o 
   4   4   5       26.04       30.31      2.40 o 
   5   4   5        1.24        0.00      0.91 o 
   6   4   5        2.29        1.03      2.64 o 
  -4   5   5        0.51        0.00      2.64 o 
  -3   5   5        4.07        3.50      2.12 o 
  -2   5   5      135.31      122.49      5.59 o 
  -1   5   5        6.20        2.41      4.97 o 
   0   5   5       15.11       23.22      3.19 o 
   1   5   5       24.99       27.62      6.19 o 
   2   5   5       13.94       13.24      2.63 o 
   3   5   5       30.35       26.64      2.85 o 
   4   5   5        4.98        3.10      3.50 o 
   5   5   5        9.20        9.76      1.63 o 
   6   5   5        1.34        1.32      3.07 o 
  -4   6   5        5.99        5.41      6.36 o 
  -3   6   5       12.02       15.95      3.89 o 
  -2   6   5       36.90       33.83      3.60 o 
  -1   6   5       17.62       21.01     12.32 o 
   0   6   5      113.77      140.49      9.36 o 
   1   6   5       18.21       22.66      9.64 o 
   2   6   5       66.49       67.72      2.43 o 
   3   6   5        9.45        8.23      8.59 o 
   4   6   5        2.09        3.97      4.46 o 
   5   6   5       13.44       18.83      6.62 o 
   6   6   5        2.94        6.28      8.36 o 
  -3   7   5        1.12        0.41      3.59 o 
  -2   7   5        0.44        0.00      1.93 o 
  -1   7   5        0.49        0.00      0.98 o 
   0   7   5       39.03       47.05     15.65 o 
   1   7   5        1.78        1.00      2.33 o 
   2   7   5        3.36        2.19      1.84 o 
   3   7   5        9.74        6.66      2.07 o 
   4   7   5        4.83        3.67      1.69 o 
   5   7   5        7.63       15.78      6.19 o 
   6   7   5        1.90        0.39      4.23 o 
  -2   8   5        0.73        0.00      2.40 o 
  -1   8   5       12.31       11.84      3.95 o 
   0   8   5        5.99        7.41      5.27 o 
   1   8   5        0.99        0.57      3.43 o 
   2   8   5       68.99       67.24      3.66 o 
   3   8   5        3.38        8.50      8.53 o 
   4   8   5       14.23       21.89      8.76 o 
   5   8   5        9.08       17.13      5.03 o 
   0   9   5        0.56        0.00      1.20 o 
   1   9   5        0.77        0.00      1.30 o 
   2   9   5        7.86       12.38     13.19 o 
   3   9   5       25.24       35.04     13.21 o 
   4   9   5       13.22       15.09      3.00 o 
  -4  -8   6        1.45        0.11      2.41 o 
  -3  -8   6       13.95       18.06      9.21 o 
  -2  -8   6        0.07        0.00      0.35 o 
  -1  -8   6       15.16       25.44     13.48 o 
   0  -8   6        5.72        2.50     12.68 o 
  -5  -7   6        2.94        1.41      6.78 o 
  -4  -7   6        6.59       14.00     11.39 o 
  -3  -7   6        0.78        0.00      0.97 o 
  -2  -7   6       18.25       16.07      3.72 o 
  -1  -7   6       41.21       40.71      2.29 o 
   0  -7   6        0.16        0.00      0.37 o 
   1  -7   6       20.52       33.04     10.67 o 
   2  -7   6        0.00        0.00      0.61 o 
  -5  -6   6        1.18        0.00      1.62 o 
  -4  -6   6       77.88       72.89      4.39 o 
  -3  -6   6        9.34        8.53      9.56 o 
  -2  -6   6       22.04       18.53      5.46 o 
  -1  -6   6       54.41       54.32     12.06 o 
   0  -6   6        2.54        5.95      6.69 o 
   1  -6   6       51.68       52.66      3.44 o 
   2  -6   6       43.43       50.61      8.67 o 
   3  -6   6        0.19        0.00      1.53 o 
  -6  -5   6        6.39        5.36      7.15 o 
  -5  -5   6       19.03       27.10     15.07 o 
  -4  -5   6       24.56       20.94      3.05 o 
  -3  -5   6      105.57      145.54     10.04 o 
  -2  -5   6       66.65      102.40     13.97 o 
  -1  -5   6        4.75        3.70      0.42 o 
   0  -5   6        2.90        4.83      4.11 o 
   1  -5   6      141.79      138.75      6.21 o 
   2  -5   6       11.06        9.41      3.24 o 
   3  -5   6        7.53        6.56      8.28 o 
   4  -5   6        0.64        0.00      1.08 o 
  -6  -4   6        0.26        0.00      0.67 o 
  -5  -4   6        2.70        2.41      6.56 o 
  -4  -4   6       21.55       26.23      5.73 o 
  -3  -4   6       50.95       52.61     10.38 o 
  -2  -4   6        2.60        4.45      8.09 o 
  -1  -4   6      165.89      178.37      9.89 o 
   0  -4   6       15.78       23.53      4.11 o 
   1  -4   6       27.66       29.74      2.86 o 
   2  -4   6      184.06      196.19     12.10 o 
   3  -4   6        0.79        0.00      2.67 o 
   4  -4   6       40.49       37.73      8.37 o 
   5  -4   6        0.04        0.00      0.71 o 
  -6  -3   6       38.08       49.21     21.16 o 
  -5  -3   6       11.73       15.71      4.88 o 
  -4  -3   6       47.45       42.87      3.11 o 
  -3  -3   6       24.65       27.73      4.90 o 
  -2  -3   6        3.86        6.31      6.61 o 
  -1  -3   6      345.19      367.00      7.81 o 
   0  -3   6      345.46      341.84      5.56 o 
   1  -3   6      173.86      204.81      7.15 o 
   2  -3   6      107.10      100.33      2.32 o 
   3  -3   6       10.19        6.11      4.80 o 
   4  -3   6        0.06        0.00      0.15 o 
   5  -3   6       42.21       40.19      1.72 o 
  -6  -2   6       10.06        9.60      5.58 o 
  -5  -2   6       54.84       52.52      1.21 o 
  -4  -2   6       17.09       21.07      4.83 o 
  -3  -2   6       81.67       82.44     16.93 o 
  -2  -2   6       49.49       52.03      7.00 o 
  -1  -2   6      192.92      199.21      8.49 o 
   0  -2   6       51.12       57.70      6.69 o 
   1  -2   6       45.97       46.33      3.41 o 
   2  -2   6       83.34       79.75      0.73 o 
   3  -2   6       20.40       24.18      2.21 o 
   4  -2   6       34.43       40.49      2.97 o 
   5  -2   6        1.76        0.00      1.80 o 
  -6  -1   6        0.41        0.00      0.48 o 
  -5  -1   6       14.02       17.61      8.19 o 
  -4  -1   6       93.21       85.23      3.75 o 
  -3  -1   6      107.94      137.87      8.42 o 
  -2  -1   6      166.20      162.61      8.10 o 
  -1  -1   6      497.43      470.91      7.89 o 
   0  -1   6       60.71       61.08      4.61 o 
   1  -1   6      591.46      575.14     11.78 o 
   2  -1   6       68.88       90.56     12.45 o 
   3  -1   6      110.58      128.05      8.18 o 
   4  -1   6      175.03      184.10      9.04 o 
   5  -1   6        0.04        0.00      0.43 o 
   6  -1   6        1.52        3.56      3.42 o 
  -6   0   6        0.48        0.00      1.89 o 
  -5   0   6        7.57        4.50      6.65 o 
  -4   0   6       38.32       36.45      4.09 o 
  -3   0   6       62.87       58.75      1.72 o 
  -2   0   6      387.65      368.15      5.72 o 
  -1   0   6        0.06        0.00      0.34 o 
   0   0   6      271.25      269.41      7.46 o 
   1   0   6       35.22       28.73      3.34 o 
   2   0   6      884.25      882.49     58.84 o 
   3   0   6       15.01       25.04      7.04 o 
   4   0   6       38.73       49.97      6.08 o 
   5   0   6       17.93       21.35      8.12 o 
   6   0   6        0.88        0.00      1.88 o 
  -6   1   6        0.77        0.35      1.42 o 
  -5   1   6        0.07        0.00      1.49 o 
  -4   1   6        8.30        8.10      1.02 o 
  -3   1   6        2.93        3.51      4.11 o 
  -2   1   6        5.10        8.38      6.00 o 
  -1   1   6       87.51       88.44     10.73 o 
   0   1   6     1608.98     1595.74     15.95 o 
   1   1   6      528.46      517.50      3.22 o 
   2   1   6      170.36      170.54      4.54 o 
   3   1   6       27.84       30.66      5.58 o 
   4   1   6        4.35        1.05      1.78 o 
   5   1   6       42.63       35.31      3.55 o 
   6   1   6       36.95       32.58      2.93 o 
  -6   2   6        2.86        5.58      7.38 o 
  -5   2   6      101.40      105.70      5.04 o 
  -4   2   6       42.06       45.08      7.27 o 
  -3   2   6      139.83      176.08     14.80 o 
  -2   2   6       44.31       47.69      3.68 o 
  -1   2   6       33.51       54.69      9.00 o 
   0   2   6      851.77      833.79     21.43 o 
   1   2   6      823.64      754.00     92.67 o 
   2   2   6      412.01      433.22      8.99 o 
   3   2   6       55.04       55.86      3.93 o 
   4   2   6        9.13        7.24      1.96 o 
   5   2   6        0.64        0.00      0.59 o 
   6   2   6       11.67       14.82      3.92 o 
  -5   3   6        1.62        2.35      2.61 o 
  -4   3   6       73.07       87.99     11.78 o 
  -3   3   6       48.17       45.67      2.09 o 
  -2   3   6       35.40       33.44      4.44 o 
  -1   3   6       17.44       17.90      3.67 o 
   0   3   6      136.44      141.81     10.28 o 
   1   3   6        4.96        6.19      5.69 o 
   2   3   6        2.52        7.05      3.28 o 
   3   3   6       51.79       50.88      2.51 o 
   4   3   6        2.99        1.73      4.89 o 
   5   3   6       21.07       33.82      9.80 o 
   6   3   6        0.60        1.24      3.99 o 
  -5   4   6        0.80        0.00      1.85 o 
  -4   4   6        3.33        6.19      2.73 o 
  -3   4   6      108.20      114.61      4.88 o 
  -2   4   6       13.73       21.12      4.53 o 
  -1   4   6       88.58      111.68      5.66 o 
   0   4   6      380.29      375.31      7.28 o 
   1   4   6        3.86        2.75      7.27 o 
   2   4   6       49.75       47.10      4.38 o 
   3   4   6       16.71       21.19      5.87 o 
   4   4   6        6.36        6.32      2.29 o 
   5   4   6       40.39       35.53      5.11 o 
   6   4   6        2.55        1.34      3.19 o 
  -4   5   6        0.75        0.00      2.54 o 
  -3   5   6        1.98        0.00      4.26 o 
  -2   5   6        0.19        0.00      0.60 o 
  -1   5   6       35.90       32.51      4.73 o 
   0   5   6       12.47        7.15      6.38 o 
   1   5   6       33.88       26.85      8.67 o 
   2   5   6       25.57       31.09      7.05 o 
   3   5   6        0.74        0.00      0.91 o 
   4   5   6        0.00        0.00      0.94 o 
   5   5   6        2.10        0.05      0.79 o 
   6   5   6        2.72        0.74      3.46 o 
  -4   6   6        0.00        0.00      0.61 o 
  -3   6   6        3.01        6.78      5.25 o 
  -2   6   6       21.73       23.59      8.60 o 
  -1   6   6        6.75        4.60      3.49 o 
   0   6   6        4.92        2.82      7.28 o 
   1   6   6        2.41        0.00      2.40 o 
   2   6   6      155.05      139.71      5.80 o 
   3   6   6       31.56       37.47      4.34 o 
   4   6   6       37.23       40.74      3.12 o 
   5   6   6       49.02       54.45      9.89 o 
   6   6   6       17.13       27.10      5.93 o 
  -3   7   6       13.55       16.28      7.33 o 
  -2   7   6        3.15        3.13      8.06 o 
  -1   7   6       44.69       44.04      4.09 o 
   0   7   6       55.99       53.57      9.44 o 
   1   7   6       33.69       40.66      7.58 o 
   2   7   6       22.19       28.28      6.41 o 
   3   7   6       11.07        9.81      2.22 o 
   4   7   6       10.19       12.60      2.88 o 
   5   7   6        4.50        1.48      2.28 o 
  -2   8   6        0.11        0.00      0.61 o 
  -1   8   6        0.21        0.00      0.95 o 
   0   8   6        0.99        0.00      3.34 o 
   1   8   6        0.02        0.00      0.73 o 
   2   8   6       20.98       25.53      6.71 o 
   3   8   6       26.83       32.58      8.50 o 
   4   8   6        0.04        0.00      0.60 o 
   5   8   6        0.38        0.00      0.68 o 
   0   9   6        1.12        0.00      2.72 o 
   1   9   6       10.90        9.27     11.28 o 
   2   9   6        0.08        0.00      0.58 o 
   3   9   6        6.19        9.73      5.31 o 
  -3  -8   7       13.20       10.98      2.59 o 
  -2  -8   7        0.46        0.00      0.91 o 
  -1  -8   7        5.81        2.76      0.70 o 
   0  -8   7        2.21        1.59      7.80 o 
  -5  -7   7        4.09        1.08      1.40 o 
  -4  -7   7        5.78        5.52     10.15 o 
  -3  -7   7        0.51        0.00      1.98 o 
  -2  -7   7        3.50        2.73      6.33 o 
  -1  -7   7       33.68       39.01      5.64 o 
   0  -7   7        1.77        0.23      4.10 o 
   1  -7   7        9.08       11.63      1.92 o 
   2  -7   7        0.42        0.00      1.62 o 
  -5  -6   7        0.62        0.00      0.94 o 
  -4  -6   7        1.34        0.00      3.28 o 
  -3  -6   7        3.50        2.90      8.23 o 
  -2  -6   7       21.35       22.18      3.73 o 
  -1  -6   7        7.79        7.34      1.52 o 
   0  -6   7       34.24       27.92      3.08 o 
   1  -6   7        2.27        0.19      5.35 o 
   2  -6   7        1.34        0.00      1.80 o 
   3  -6   7        0.11        0.00      0.63 o 
  -6  -5   7        8.28        5.58      1.88 o 
  -5  -5   7        2.60        1.06      3.45 o 
  -4  -5   7       60.53       54.43      3.78 o 
  -3  -5   7       47.11       41.93      5.97 o 
  -2  -5   7        0.00        0.00      0.61 o 
  -1  -5   7       16.52       12.39      6.07 o 
   0  -5   7       28.09       27.31      3.98 o 
   1  -5   7        1.09        0.88      2.76 o 
   2  -5   7       16.62       24.42      5.22 o 
   3  -5   7        6.03        7.14      6.40 o 
   4  -5   7        0.71        0.00      1.65 o 
  -6  -4   7        4.05        4.72      6.20 o 
  -5  -4   7        0.08        0.00      0.91 o 
  -4  -4   7       12.74       11.52      4.57 o 
  -3  -4   7       16.38       21.45      7.40 o 
  -2  -4   7       12.13       24.74      9.02 o 
  -1  -4   7       31.45       34.07      5.49 o 
   0  -4   7       41.43       55.77      7.28 o 
   1  -4   7      146.70      147.64      8.52 o 
   2  -4   7       51.75       66.73      7.49 o 
   3  -4   7       33.20       38.98      6.76 o 
   4  -4   7       17.32       25.26      3.90 o 
  -6  -3   7       20.28       19.33      5.00 o 
  -5  -3   7        3.88        1.61      6.94 o 
  -4  -3   7       52.37       55.43      5.62 o 
  -3  -3   7       14.00       17.31      8.04 o 
  -2  -3   7      304.96      301.47     13.41 o 
  -1  -3   7       74.48       85.62      6.06 o 
   0  -3   7       38.71       40.16      2.10 o 
   1  -3   7       27.23       30.49      5.64 o 
   2  -3   7        0.92        0.00      1.95 o 
   3  -3   7        9.53        7.08      0.55 o 
   4  -3   7        0.02        0.00      0.30 o 
   5  -3   7       23.20       22.24      1.69 o 
  -6  -2   7        8.77        8.76      9.75 o 
  -5  -2   7       20.84       18.28      1.38 o 
  -4  -2   7       30.05       33.34      7.50 o 
  -3  -2   7        0.61        0.00      1.02 o 
  -2  -2   7       61.13       60.27     11.77 o 
  -1  -2   7       21.01       19.60      3.37 o 
   0  -2   7        5.15        3.90      1.15 o 
   1  -2   7        3.69        4.96      2.62 o 
   2  -2   7        9.05       10.80      2.21 o 
   3  -2   7       13.84       12.46      2.86 o 
   4  -2   7        1.21        1.25      2.88 o 
   5  -2   7        1.64        0.00      0.98 o 
  -6  -1   7        0.20        0.00      0.85 o 
  -5  -1   7      144.63      197.02     15.93 o 
  -4  -1   7        2.02        0.87      2.44 o 
  -3  -1   7      153.96      161.64      6.70 o 
  -2  -1   7        9.72        8.34      3.97 o 
  -1  -1   7      424.11      428.67      4.96 o 
   0  -1   7       13.08       22.27      3.64 o 
   1  -1   7        3.73        0.79      0.99 o 
   2  -1   7      105.37      122.44      8.75 o 
   3  -1   7       45.89       43.87      3.79 o 
   4  -1   7        2.07        0.36      1.71 o 
   5  -1   7       13.51       16.16      5.79 o 
   6  -1   7        1.08        0.00      4.54 o 
  -6   0   7        7.18       14.32     15.43 o 
  -5   0   7       16.92       16.31     11.05 o 
  -4   0   7       41.71       45.93      5.27 o 
  -3   0   7      163.27      190.21      8.27 o 
  -2   0   7       33.28       38.55      4.98 o 
  -1   0   7        9.03       15.79      3.77 o 
   0   0   7      702.36      711.91     19.27 o 
   1   0   7       76.84       87.19      4.47 o 
   2   0   7      392.80      397.23     11.49 o 
   3   0   7       26.45       38.32      7.05 o 
   4   0   7       11.25       17.59      3.22 o 
   5   0   7        4.22        3.45      6.53 o 
   6   0   7       12.81       18.17      3.66 o 
  -6   1   7       18.84       18.00      0.98 o 
  -5   1   7       31.24       31.95      1.93 o 
  -4   1   7       18.24       17.65      2.87 o 
  -3   1   7       13.90       16.50      3.52 o 
  -2   1   7        0.11        0.00      2.89 o 
  -1   1   7        8.02        8.28      1.57 o 
   0   1   7     2793.64     2720.64      9.66 o 
   1   1   7       77.22       80.37      3.01 o 
   2   1   7      860.41      857.95     13.35 o 
   3   1   7        1.78        0.00      0.88 o 
   4   1   7        0.50        0.00      0.96 o 
   5   1   7        0.35        0.00      0.36 o 
   6   1   7        2.64        6.10      4.58 o 
  -6   2   7        6.89       10.60     13.07 o 
  -5   2   7      133.24      164.28     11.43 o 
  -4   2   7        2.54        3.78      5.97 o 
  -3   2   7      156.92      176.44     10.70 o 
  -2   2   7       67.06       83.61      4.18 o 
  -1   2   7       24.16       29.52      3.46 o 
   0   2   7     1551.14     1478.15      9.67 o 
   1   2   7        2.53        0.46      1.20 o 
   2   2   7       92.07       99.66     10.54 o 
   3   2   7      157.56      173.76      6.88 o 
   4   2   7        0.09        0.00      0.30 o 
   5   2   7        0.29        0.00      0.70 o 
   6   2   7       14.89       21.28      3.65 o 
  -5   3   7       17.31       26.13      9.35 o 
  -4   3   7        0.16        0.00      0.46 o 
  -3   3   7        6.31        6.67      6.96 o 
  -2   3   7       45.68       44.95      4.59 o 
  -1   3   7      108.95      135.45      5.33 o 
   0   3   7        3.55        7.77      4.96 o 
   1   3   7        0.77        3.12      1.08 o 
   2   3   7       44.20       35.41      5.58 o 
   3   3   7        0.53        0.00      0.68 o 
   4   3   7       26.30       29.26      4.76 o 
   5   3   7      238.49      273.67      8.64 o 
   6   3   7       15.11       34.99     16.67 o 
  -5   4   7        0.00        0.00      1.42 o 
  -4   4   7        2.59        0.00      1.63 o 
  -3   4   7        5.05       11.12      8.74 o 
  -2   4   7       18.34       16.44      1.55 o 
  -1   4   7       27.47       37.72      9.93 o 
   0   4   7     1301.35     1288.63     14.68 o 
   1   4   7       53.33       46.95      5.47 o 
   2   4   7      205.81      193.46      5.58 o 
   3   4   7       81.86       88.65     10.12 o 
   4   4   7        9.63        7.91      6.29 o 
   5   4   7        6.25        9.31      3.02 o 
   6   4   7       25.30       29.30      3.12 o 
  -4   5   7        3.38        3.32      5.58 o 
  -3   5   7      100.32      111.01      5.03 o 
  -2   5   7      128.88      122.03     16.65 o 
  -1   5   7       10.19        8.01      6.37 o 
   0   5   7        0.15        0.00      1.12 o 
   1   5   7       87.36       82.50      6.60 o 
   2   5   7      198.71      210.46      4.54 o 
   3   5   7       20.89       25.12     10.48 o 
   4   5   7        6.96        6.32      4.14 o 
   5   5   7        1.84        0.00      0.72 o 
   6   5   7        2.77        6.37      4.70 o 
  -4   6   7        6.38        6.22      3.07 o 
  -3   6   7       46.28       48.56      4.42 o 
  -2   6   7       64.01       61.49      6.27 o 
  -1   6   7       54.47       53.37      7.72 o 
   0   6   7        0.00        0.00      1.19 o 
   1   6   7       39.93       36.52      5.55 o 
   2   6   7        0.16        0.00      0.66 o 
   3   6   7       24.58       37.74      9.22 o 
   4   6   7       15.56       20.03      5.12 o 
   5   6   7       34.02       39.36      1.69 o 
   6   6   7        4.04        6.39      5.90 o 
  -3   7   7        8.51        7.32     12.11 o 
  -2   7   7        8.24        8.71      9.67 o 
  -1   7   7        5.15        3.16      9.32 o 
   0   7   7       18.65       16.10      7.44 o 
   1   7   7        4.12        3.53      3.17 o 
   2   7   7       10.94       12.55      5.92 o 
   3   7   7      121.37      131.19      5.65 o 
   4   7   7        0.41        0.00      1.01 o 
   5   7   7       20.15       28.12      4.15 o 
  -2   8   7        2.84        1.71      4.73 o 
  -1   8   7        1.51        0.00      2.20 o 
   0   8   7        1.19        0.00      2.22 o 
   1   8   7        5.02        6.73      8.74 o 
   2   8   7        8.18        8.11      0.72 o 
   3   8   7        8.21        3.98      3.56 o 
   4   8   7        3.86        5.96      7.22 o 
   5   8   7        0.46        0.00      1.02 o 
   0   9   7        0.00        0.00      0.61 o 
   1   9   7       16.17       22.06      6.61 o 
   2   9   7        7.49        6.56      4.84 o 
   3   9   7       13.00       10.16      3.66 o 
  -3  -8   8        0.69        0.00      1.13 o 
  -2  -8   8       17.67       21.27      8.45 o 
  -1  -8   8        7.93        7.31      0.48 o 
  -4  -7   8        1.86        0.00      1.30 o 
  -3  -7   8        3.15        0.19      3.46 o 
  -2  -7   8        1.69        0.14      2.13 o 
  -1  -7   8        0.66        0.00      0.61 o 
   0  -7   8       15.49       16.53      7.19 o 
   1  -7   8        9.26       17.74      5.24 o 
  -5  -6   8       15.99       24.54     11.73 o 
  -4  -6   8        3.39        2.06      4.38 o 
  -3  -6   8        1.62        1.25      3.63 o 
  -2  -6   8       27.37       28.86      9.85 o 
  -1  -6   8        7.63        7.47     13.28 o 
   0  -6   8       56.94       60.04      5.76 o 
   1  -6   8        6.45        4.27      3.16 o 
   2  -6   8        0.72        1.82      3.67 o 
   3  -6   8        8.06       10.50      4.35 o 
  -6  -5   8        2.25        4.45      3.66 o 
  -5  -5   8        7.84        8.65      9.06 o 
  -4  -5   8       14.79       19.40      8.38 o 
  -3  -5   8       37.98       42.55     10.22 o 
  -2  -5   8        1.41        0.00      1.42 o 
  -1  -5   8       48.78       44.30      1.49 o 
   0  -5   8        0.00        0.00      0.36 o 
   1  -5   8       57.70       53.63      1.26 o 
   2  -5   8        4.42        6.35      8.29 o 
   3  -5   8        0.40        0.00      2.91 o 
  -6  -4   8        8.52       12.40     14.18 o 
  -5  -4   8       40.65       39.53     13.23 o 
  -4  -4   8        6.14        7.03      8.95 o 
  -3  -4   8      152.59      164.32      5.78 o 
  -2  -4   8        0.18        0.00      0.54 o 
  -1  -4   8        2.67        1.83      2.96 o 
   0  -4   8      180.43      196.32      8.24 o 
   1  -4   8        0.60        0.00      0.57 o 
   2  -4   8        1.75        0.00      0.40 o 
   3  -4   8       29.20       22.82      7.81 o 
   4  -4   8       21.45       20.74      3.19 o 
  -6  -3   8        0.86        0.00      1.22 o 
  -5  -3   8       76.13       78.24      8.76 o 
  -4  -3   8       24.42       30.68      4.89 o 
  -3  -3   8       18.65       18.35      7.42 o 
  -2  -3   8       77.40      110.59     11.52 o 
  -1  -3   8       30.99       31.66      4.49 o 
   0  -3   8       44.85       46.66      4.77 o 
   1  -3   8      275.45      271.92      3.71 o 
   2  -3   8      171.19      165.65     11.92 o 
   3  -3   8        2.71        3.37      6.89 o 
   4  -3   8        5.44        9.07     13.06 o 
   5  -3   8        0.75        0.00      2.93 o 
  -6  -2   8       54.63       52.39      5.04 o 
  -5  -2   8        9.31       11.65     23.66 o 
  -4  -2   8       27.92       25.14      5.27 o 
  -3  -2   8       49.48       46.31      1.85 o 
  -2  -2   8       25.91       41.24     10.17 o 
  -1  -2   8        0.28        0.00      0.53 o 
   0  -2   8      545.56      538.16      9.71 o 
   1  -2   8       80.03       75.92      5.69 o 
   2  -2   8      118.47      117.79      3.19 o 
   3  -2   8        8.74        8.29      1.45 o 
   4  -2   8        6.84        5.89      2.08 o 
   5  -2   8        6.61        5.58      0.64 o 
  -6  -1   8       12.89       22.12      6.68 o 
  -5  -1   8      209.04      206.24     10.13 o 
  -4  -1   8       96.02      110.05     12.50 o 
  -3  -1   8        8.61       10.58     13.05 o 
  -2  -1   8       40.54       36.74      1.37 o 
  -1  -1   8      125.19      129.17     12.87 o 
   0  -1   8      394.60      386.61      7.22 o 
   1  -1   8        9.86       10.02      1.91 o 
   2  -1   8      155.72      183.34      8.10 o 
   3  -1   8       13.87       13.86      4.37 o 
   4  -1   8       26.69       23.26      4.45 o 
   5  -1   8        2.61        0.00      2.64 o 
   6  -1   8        6.38        3.60      1.41 o 
  -6   0   8        0.53        0.00      0.34 o 
  -5   0   8       13.04       18.42      6.33 o 
  -4   0   8        1.30        0.15      3.31 o 
  -3   0   8       44.65       37.72      2.73 o 
  -2   0   8       93.34       92.82      1.99 o 
  -1   0   8      198.90      191.30     12.18 o 
   0   0   8      616.13      578.04      5.83 o 
   1   0   8       14.68       13.47      3.08 o 
   2   0   8       35.62       38.79      4.45 o 
   3   0   8       20.21       17.57      3.63 o 
   4   0   8        8.66        5.96      2.94 o 
   5   0   8       12.75       14.12      2.41 o 
   6   0   8        7.12        7.16      1.97 o 
  -6   1   8       47.86       50.43      9.45 o 
  -5   1   8        5.60        5.10      6.29 o 
  -4   1   8        0.67        0.00      2.38 o 
  -3   1   8        1.45        0.00      0.83 o 
  -2   1   8        7.98        5.35      2.23 o 
  -1   1   8      621.64      586.22     12.04 o 
   0   1   8     1368.94     1351.58     32.89 o 
   1   1   8     1094.74     1053.98     16.58 o 
   2   1   8       64.43       56.27      2.88 o 
   3   1   8        8.05       10.72      3.53 o 
   4   1   8        4.84        2.89      3.53 o 
   5   1   8       16.85       20.78      2.13 o 
   6   1   8       14.87       19.02      4.39 o 
  -6   2   8       11.18       22.74      7.33 o 
  -5   2   8        0.50        0.00      1.55 o 
  -4   2   8       61.45       70.17      2.50 o 
  -3   2   8        0.66        0.00      1.57 o 
  -2   2   8       49.35       45.24      2.97 o 
  -1   2   8        0.18        0.00      0.57 o 
   0   2   8       14.45       16.98      3.82 o 
   1   2   8      144.81      183.46      6.28 o 
   2   2   8       52.45       56.60      6.74 o 
   3   2   8       18.62       16.49      4.72 o 
   4   2   8      191.68      213.45      7.01 o 
   5   2   8        0.51        0.00      1.61 o 
   6   2   8        4.57        5.08      2.28 o 
  -5   3   8        1.50        0.00      3.14 o 
  -4   3   8        1.05        1.39      3.22 o 
  -3   3   8        0.18        0.00      0.93 o 
  -2   3   8       43.82       43.50      2.93 o 
  -1   3   8     1485.56     1401.42      4.49 o 
   0   3   8       14.78       19.33      8.21 o 
   1   3   8      387.12      403.69      6.96 o 
   2   3   8        4.11        5.33      3.70 o 
   3   3   8       17.82       29.61      9.88 o 
   4   3   8       60.21       61.06      3.11 o 
   5   3   8      104.45      136.73     11.44 o 
   6   3   8       21.98       22.71      4.97 o 
  -5   4   8        0.57        0.00      2.50 o 
  -4   4   8       63.25       64.74     11.80 o 
  -3   4   8       50.62       48.22      3.35 o 
  -2   4   8        0.48        0.27      2.65 o 
  -1   4   8      108.09      116.66      1.84 o 
   0   4   8        7.86       13.00      4.38 o 
   1   4   8        3.01        4.56      1.79 o 
   2   4   8        0.13        0.00      0.43 o 
   3   4   8       83.55       81.24      6.59 o 
   4   4   8       76.86       76.19      3.74 o 
   5   4   8       34.94       39.40      6.36 o 
   6   4   8       30.35       29.48      2.27 o 
  -4   5   8        0.31        0.00      2.01 o 
  -3   5   8       31.71       38.22      6.60 o 
  -2   5   8        2.52        4.78      1.68 o 
  -1   5   8       56.56       50.29      2.15 o 
   0   5   8        0.25        0.00      1.10 o 
   1   5   8       66.31       66.94      4.78 o 
   2   5   8        6.13        4.42      2.85 o 
   3   5   8       33.39       37.38      8.13 o 
   4   5   8       94.74       92.92      4.96 o 
   5   5   8       27.49       32.87      3.27 o 
   6   5   8        2.59        0.99      3.34 o 
  -3   6   8        6.13        8.02      3.66 o 
  -2   6   8       19.71       26.19      5.16 o 
  -1   6   8        0.04        0.00      0.58 o 
   0   6   8       53.91       62.41     10.22 o 
   1   6   8        1.46        3.89      2.92 o 
   2   6   8      157.60      151.50     19.64 o 
   3   6   8        1.39        2.98      4.56 o 
   4   6   8        6.91        7.10      7.31 o 
   5   6   8        4.40        1.96      5.25 o 
   6   6   8        1.08        0.38      3.27 o 
  -3   7   8       11.27       13.61      4.18 o 
  -2   7   8        4.29        4.81      7.43 o 
  -1   7   8        0.03        0.00      0.48 o 
   0   7   8        0.20        0.00      1.10 o 
   1   7   8        0.30        0.00      0.72 o 
   2   7   8       13.31       19.77      3.72 o 
   3   7   8        1.47        2.83      2.94 o 
   4   7   8        3.81        4.57      6.96 o 
   5   7   8       47.67       55.54      3.74 o 
  -1   8   8        7.37        4.57      2.23 o 
   0   8   8        4.64        5.12      6.47 o 
   1   8   8       19.03       18.64      2.39 o 
   2   8   8       51.03       48.23      6.19 o 
   3   8   8        6.56        8.13      7.88 o 
   4   8   8        2.60        0.74      1.36 o 
   0   9   8       10.27        9.08      1.45 o 
   1   9   8       14.53       15.03      3.90 o 
   2   9   8        0.15        0.00      0.36 o 
   3   9   8        0.19        0.00      0.58 o 
  -2  -8   9        0.14        0.00      0.12 o 
  -4  -7   9       12.49       12.83      1.94 o 
  -3  -7   9        1.81        1.23      3.82 o 
  -2  -7   9        2.18        1.73      3.81 o 
  -1  -7   9        9.14       11.01     11.08 o 
   0  -7   9        0.06        0.00      0.15 o 
   1  -7   9        2.87        2.74      8.35 o 
  -5  -6   9        0.15        0.00      0.72 o 
  -4  -6   9       14.56       12.00      1.92 o 
  -3  -6   9        0.20        0.00      0.84 o 
  -2  -6   9       17.86       21.75      7.26 o 
  -1  -6   9       47.14       53.35     12.79 o 
   0  -6   9        4.56        3.48      8.85 o 
   1  -6   9        1.17        0.00      3.02 o 
   2  -6   9       15.32       19.08      8.76 o 
  -5  -5   9        0.27        0.00      0.85 o 
  -4  -5   9        2.10        1.27      4.16 o 
  -3  -5   9        3.48        5.31      7.53 o 
  -2  -5   9        2.41        1.18      1.25 o 
  -1  -5   9       92.03       88.95     11.10 o 
   0  -5   9       17.33       16.40      4.68 o 
   1  -5   9        0.33        0.00      0.42 o 
   2  -5   9        9.02        6.96      0.47 o 
   3  -5   9        0.24        0.00      0.61 o 
  -6  -4   9       13.39       17.88      8.56 o 
  -5  -4   9        0.98        0.46      3.53 o 
  -4  -4   9       13.94        9.69      3.68 o 
  -3  -4   9        7.04        5.22      3.64 o 
  -2  -4   9       17.57       12.20      3.54 o 
  -1  -4   9       33.77       45.33      6.92 o 
   0  -4   9       96.01       97.39      5.56 o 
   1  -4   9      146.21      158.80      9.31 o 
   2  -4   9       28.82       37.39      4.26 o 
   3  -4   9        5.76       13.10      4.83 o 
   4  -4   9        1.68        0.36      4.95 o 
  -6  -3   9        8.59        7.74     17.99 o 
  -5  -3   9       16.94       18.99      3.90 o 
  -4  -3   9       85.60       84.10      7.58 o 
  -3  -3   9       74.53       80.17      8.17 o 
  -2  -3   9       15.12       24.76      8.27 o 
  -1  -3   9        0.19        0.00      1.25 o 
   0  -3   9        2.65        1.02      2.38 o 
   1  -3   9        6.97        6.30      0.73 o 
   2  -3   9       16.51       20.13      3.18 o 
   3  -3   9        3.00        0.17      4.05 o 
   4  -3   9       17.44       23.79      7.41 o 
   5  -3   9        1.29        0.00      1.14 o 
  -6  -2   9       37.18       38.97     12.07 o 
  -5  -2   9        2.27        0.91      4.27 o 
  -4  -2   9        5.60        8.61      4.66 o 
  -3  -2   9       41.22       44.97      9.89 o 
  -2  -2   9      132.57      150.92      6.42 o 
  -1  -2   9      175.84      192.62      6.61 o 
   0  -2   9       22.15       35.24      7.31 o 
   1  -2   9       10.78       12.99      2.38 o 
   2  -2   9       38.37       44.40      4.11 o 
   3  -2   9        1.95        0.01      0.40 o 
   4  -2   9       62.17       61.56      5.35 o 
   5  -2   9       15.29       16.87      4.05 o 
  -6  -1   9        4.21        5.84      9.92 o 
  -5  -1   9       18.47       16.79      6.13 o 
  -4  -1   9      105.15      102.38      2.96 o 
  -3  -1   9        0.28        0.00      0.61 o 
  -2  -1   9      127.08      149.64     12.93 o 
  -1  -1   9      438.25      436.97      7.44 o 
   0  -1   9      336.60      325.30      6.67 o 
   1  -1   9      503.07      466.08      5.29 o 
   2  -1   9        0.30        0.00      1.06 o 
   3  -1   9        1.90        5.17      3.85 o 
   4  -1   9        0.20        0.00      0.93 o 
   5  -1   9       10.10       13.23      5.36 o 
  -6   0   9       10.99       17.10      6.30 o 
  -5   0   9        5.69        8.15     10.74 o 
  -4   0   9       16.53       22.35      5.68 o 
  -3   0   9        3.31        2.75      2.80 o 
  -2   0   9       13.93       15.63      2.74 o 
  -1   0   9      453.80      438.53     12.19 o 
   0   0   9      206.28      194.56     10.25 o 
   1   0   9       13.90       19.84      6.66 o 
   2   0   9       35.25       44.13      7.68 o 
   3   0   9        3.59        4.69      5.98 o 
   4   0   9        1.04        0.00      1.36 o 
   5   0   9        3.64        4.07      4.55 o 
   6   0   9        4.74        4.70      5.47 o 
  -6   1   9        0.59        0.00      3.84 o 
  -5   1   9       33.32       38.47      5.74 o 
  -4   1   9        2.38        1.02      3.55 o 
  -3   1   9      170.90      209.66     11.17 o 
  -2   1   9        3.20        1.27      1.33 o 
  -1   1   9      102.79      102.52      8.25 o 
   0   1   9       99.35      103.20      5.41 o 
   1   1   9      155.78      150.78     12.27 o 
   2   1   9       73.67       76.10      4.62 o 
   3   1   9       53.58       51.62      3.59 o 
   4   1   9       47.52       44.75      5.04 o 
   5   1   9        4.14        3.60      0.98 o 
   6   1   9       22.52       20.80      1.48 o 
  -5   2   9        0.07        0.00      0.61 o 
  -4   2   9       80.64       79.41      8.87 o 
  -3   2   9       11.78        7.51      2.35 o 
  -2   2   9       70.63       69.84      3.89 o 
  -1   2   9       41.61       49.61      8.36 o 
   0   2   9      323.91      313.21     12.73 o 
   1   2   9       97.16       96.68      5.93 o 
   2   2   9        9.53       10.30      3.22 o 
   3   2   9       27.26       30.41      5.21 o 
   4   2   9        0.97        3.64      2.92 o 
   5   2   9       26.86       33.69      4.53 o 
   6   2   9        1.30        1.54      0.79 o 
  -5   3   9       49.11       49.98      6.85 o 
  -4   3   9       16.13       22.16      7.72 o 
  -3   3   9        1.58        1.48      3.78 o 
  -2   3   9       36.11       42.30      4.78 o 
  -1   3   9       98.28      112.78      7.74 o 
   0   3   9      424.89      391.38      3.89 o 
   1   3   9        6.86        6.43      4.09 o 
   2   3   9      383.22      392.73     13.61 o 
   3   3   9       24.27       24.01      5.88 o 
   4   3   9       17.19       16.73     11.09 o 
   5   3   9       97.33       80.46      8.16 o 
   6   3   9       10.08       10.95      1.36 o 
  -5   4   9       85.25       85.22      8.58 o 
  -4   4   9       43.42       45.64      6.63 o 
  -3   4   9      154.15      148.41      5.16 o 
  -2   4   9      112.36      117.04      2.87 o 
  -1   4   9       26.10       30.24      6.68 o 
   0   4   9      500.38      497.71      8.05 o 
   1   4   9      455.57      443.48      6.55 o 
   2   4   9        1.97        1.81      3.02 o 
   3   4   9       53.55       51.43      3.58 o 
   4   4   9        0.72        0.00      2.75 o 
   5   4   9       52.11       59.58      8.82 o 
   6   4   9       17.66       15.77      4.48 o 
  -4   5   9        7.81       10.40     10.26 o 
  -3   5   9       18.22       24.66      6.68 o 
  -2   5   9       10.66        9.03     12.54 o 
  -1   5   9        7.36        4.69      5.78 o 
   0   5   9      166.96      175.37     14.07 o 
   1   5   9       80.94       86.71     10.04 o 
   2   5   9       11.62       13.15      7.53 o 
   3   5   9        3.32        8.70      5.66 o 
   4   5   9        1.10        0.00      1.27 o 
   5   5   9        4.14        5.85      6.02 o 
   6   5   9        2.12        0.00      0.59 o 
  -3   6   9        4.83        4.40      0.91 o 
  -2   6   9        7.36        6.71      0.18 o 
  -1   6   9        0.88        0.00      1.39 o 
   0   6   9      134.45      128.35     12.12 o 
   1   6   9      223.62      207.67     27.13 o 
   2   6   9      126.56      156.65      7.49 o 
   3   6   9       10.11       15.79      6.47 o 
   4   6   9       65.16       56.43      3.75 o 
   5   6   9       43.22       31.77      8.84 o 
   6   6   9        0.05        0.00      0.61 o 
  -2   7   9        2.60        0.52      6.35 o 
  -1   7   9        1.19        0.00      2.68 o 
   0   7   9        5.07        3.74      6.91 o 
   1   7   9        3.54        7.95      5.20 o 
   2   7   9       12.09       10.44      3.21 o 
   3   7   9        5.89        3.55      1.22 o 
   4   7   9       15.55       10.04      4.36 o 
   5   7   9        6.90        5.62      8.64 o 
  -1   8   9       36.10       34.79      7.84 o 
   0   8   9       23.33       21.33      5.23 o 
   1   8   9       30.09       33.29      4.57 o 
   2   8   9        0.22        0.00      0.15 o 
   3   8   9       14.49       19.85      9.00 o 
   4   8   9       38.90       40.25      3.97 o 
   1   9   9        5.20        4.48      7.55 o 
   2   9   9        1.20        1.49      0.60 o 
   3   9   9        0.09        0.00      0.58 o 
  -3  -7  10        3.27        3.60      8.17 o 
  -2  -7  10        0.03        0.00      0.12 o 
  -1  -7  10        4.67        4.04      2.52 o 
   0  -7  10        3.13        2.79      6.25 o 
   1  -7  10        6.75        7.01     20.61 o 
  -5  -6  10        9.01        8.98      5.28 o 
  -4  -6  10        2.35        1.93      5.57 o 
  -3  -6  10       16.86       23.68      6.36 o 
  -2  -6  10        2.04        1.14      4.22 o 
  -1  -6  10       31.30       30.69      2.72 o 
   0  -6  10        6.08        4.17      5.88 o 
   1  -6  10        5.73        6.20      8.30 o 
   2  -6  10        2.15        1.50      4.26 o 
  -5  -5  10        1.79        1.55      4.02 o 
  -4  -5  10       35.50       47.70     12.34 o 
  -3  -5  10      126.45      147.38     18.30 o 
  -2  -5  10       19.82       21.89      4.38 o 
  -1  -5  10        0.10        0.00      0.77 o 
   0  -5  10       14.19       21.51      4.30 o 
   1  -5  10        7.00        7.33      7.82 o 
   2  -5  10        1.50        0.50      2.47 o 
   3  -5  10        3.68        3.86      4.22 o 
  -5  -4  10        0.01        0.00      0.18 o 
  -4  -4  10       44.12       41.37      5.10 o 
  -3  -4  10       22.49       21.10      5.46 o 
  -2  -4  10       31.20       29.73      3.31 o 
  -1  -4  10       11.00       17.32      3.39 o 
   0  -4  10        6.96        4.78      2.03 o 
   1  -4  10       15.23       17.29      4.18 o 
   2  -4  10       40.40       33.26      6.49 o 
   3  -4  10        3.90        3.62      2.81 o 
   4  -4  10        7.96        3.40      1.14 o 
  -6  -3  10        0.21        0.00      0.61 o 
  -5  -3  10       23.63       35.03      9.01 o 
  -4  -3  10       94.00      101.77      6.93 o 
  -3  -3  10       17.11       20.57      4.71 o 
  -2  -3  10       33.69       36.56      5.04 o 
  -1  -3  10        2.45        3.77      6.41 o 
   0  -3  10        2.05        0.69      3.41 o 
   1  -3  10        2.41        1.48      2.65 o 
   2  -3  10      313.29      301.73      8.27 o 
   3  -3  10       40.41       38.98      4.06 o 
   4  -3  10        0.79        0.14      3.16 o 
  -6  -2  10        8.33        6.77      0.43 o 
  -5  -2  10        5.39        6.36      9.91 o 
  -4  -2  10        9.73        8.49      1.15 o 
  -3  -2  10       54.70       53.41      9.43 o 
  -2  -2  10       10.40       13.72      5.26 o 
  -1  -2  10      200.97      198.50      6.72 o 
   0  -2  10       18.76       16.88      5.98 o 
   1  -2  10       82.69       78.40      0.71 o 
   2  -2  10        0.00        0.00      0.16 o 
   3  -2  10        0.26        0.00      0.60 o 
   4  -2  10        9.72       10.97      1.30 o 
   5  -2  10        4.67        6.32      2.43 o 
  -6  -1  10        0.05        0.00      0.55 o 
  -5  -1  10       26.46       23.29      8.11 o 
  -4  -1  10       42.35       54.66     11.13 o 
  -3  -1  10       18.04       27.17      8.17 o 
  -2  -1  10        3.24        5.26      6.76 o 
  -1  -1  10        5.20        6.03      1.44 o 
   0  -1  10       61.54       59.58      1.82 o 
   1  -1  10      110.59      134.64      5.80 o 
   2  -1  10       35.55       39.06      3.76 o 
   3  -1  10        8.35        6.48      1.42 o 
   4  -1  10       18.45       18.19      1.96 o 
   5  -1  10        0.23        0.00      0.72 o 
  -6   0  10        8.47        8.01     13.67 o 
  -5   0  10        0.60        0.00      1.59 o 
  -4   0  10        7.02        7.94     10.27 o 
  -3   0  10       75.45       74.69      6.27 o 
  -2   0  10        0.73        0.00      0.91 o 
  -1   0  10       17.01       17.06      3.58 o 
   0   0  10        0.03        0.00      0.60 o 
   1   0  10      267.19      241.88     28.65 o 
   2   0  10        8.81        7.39      2.57 o 
   3   0  10       59.42       54.87      3.86 o 
   4   0  10       66.28       79.54      4.26 o 
   5   0  10        0.27        0.00      0.32 o 
   6   0  10        4.23        1.49      0.57 o 
  -6   1  10        2.57        1.40      1.78 o 
  -5   1  10       44.47       39.36      5.26 o 
  -4   1  10        1.55        0.00      1.55 o 
  -3   1  10      242.00      246.83      9.43 o 
  -2   1  10       86.12       84.37      2.18 o 
  -1   1  10        4.67        3.81      1.00 o 
   0   1  10      384.92      373.80      5.01 o 
   1   1  10      156.15      152.81      3.46 o 
   2   1  10        0.97        1.77      1.51 o 
   3   1  10      114.23      116.49      8.16 o 
   4   1  10       31.78       32.70      2.48 o 
   5   1  10       21.87       26.39      6.56 o 
   6   1  10        6.91        5.55      1.51 o 
  -5   2  10       23.38       22.87      3.17 o 
  -4   2  10       12.86        9.96      4.05 o 
  -3   2  10       35.20       34.49      8.29 o 
  -2   2  10       78.96       73.82      6.41 o 
  -1   2  10       23.80       29.74      4.99 o 
   0   2  10      191.81      176.67     12.98 o 
   1   2  10       52.65       48.06      3.15 o 
   2   2  10      321.82      312.30      6.77 o 
   3   2  10        3.25        4.70      1.75 o 
   4   2  10        2.88        5.11      4.30 o 
   5   2  10        4.57        3.06      2.46 o 
   6   2  10       16.24       12.31      5.87 o 
  -5   3  10        3.08        2.79      6.07 o 
  -4   3  10       98.29       94.10     10.00 o 
  -3   3  10        0.64        0.00      1.83 o 
  -2   3  10        8.82       11.59      5.05 o 
  -1   3  10      161.42      179.32      4.77 o 
   0   3  10      445.05      435.63      2.70 o 
   1   3  10       10.10        8.06      4.02 o 
   2   3  10      292.89      282.16     18.07 o 
   3   3  10       47.92       46.73      7.12 o 
   4   3  10      103.25      118.33     10.77 o 
   5   3  10        2.74        0.90      4.29 o 
   6   3  10        0.14        0.00      0.61 o 
  -4   4  10       33.25       33.08      3.10 o 
  -3   4  10       35.77       37.29      3.82 o 
  -2   4  10       38.84       39.92      5.68 o 
  -1   4  10      147.69      134.15      1.70 o 
   0   4  10        3.78        4.76      6.99 o 
   1   4  10      144.33      148.28      8.19 o 
   2   4  10       72.71      105.11     24.67 o 
   3   4  10        0.30        0.00      0.49 o 
   4   4  10       18.47       16.30      5.91 o 
   5   4  10        1.01        1.10      3.85 o 
   6   4  10        2.47        1.10      5.61 o 
  -4   5  10       26.78       21.90      1.72 o 
  -3   5  10       46.53       44.65      3.52 o 
  -2   5  10       19.06       22.13      3.96 o 
  -1   5  10        3.91        3.47      6.66 o 
   0   5  10      123.70      158.01      8.44 o 
   1   5  10      101.54       89.95      6.32 o 
   2   5  10       43.93       48.83      5.64 o 
   3   5  10       11.52       12.06      2.74 o 
   4   5  10      102.80      106.92     15.83 o 
   5   5  10       44.56       52.26      8.08 o 
   6   5  10       13.90       16.84      6.46 o 
  -3   6  10        6.18        3.90      7.06 o 
  -2   6  10       25.25       28.97      7.39 o 
  -1   6  10       16.00       26.36     12.31 o 
   0   6  10       23.99       31.37      8.62 o 
   1   6  10      137.59      151.84      7.19 o 
   2   6  10       10.86       11.57      1.53 o 
   3   6  10        0.01        0.00      0.30 o 
   4   6  10        2.46        5.89      3.90 o 
   5   6  10        6.21        4.45      4.33 o 
  -2   7  10        4.92        4.05      8.26 o 
  -1   7  10        5.96        6.86     10.86 o 
   0   7  10      102.73      117.54      9.70 o 
   1   7  10       55.30       53.21      3.40 o 
   2   7  10      205.97      215.15      8.56 o 
   3   7  10       16.44       14.74      2.59 o 
   4   7  10        0.21        0.00      0.60 o 
   5   7  10        1.02        0.93      4.35 o 
  -1   8  10       18.46       22.00     10.83 o 
   0   8  10        0.96        0.00      1.39 o 
   1   8  10        1.42        0.00      2.03 o 
   2   8  10        2.19        1.88      4.97 o 
   3   8  10        8.16        8.26      2.91 o 
   4   8  10        0.49        0.00      2.31 o 
   1   9  10       25.54       28.37      4.68 o 
   2   9  10        0.07        0.00      0.55 o 
  -3  -7  11        4.51        4.23      3.08 o 
  -2  -7  11        6.23        4.50      2.32 o 
  -1  -7  11        1.96        0.00      3.14 o 
   0  -7  11        0.61        0.00      1.27 o 
  -4  -6  11       30.73       35.91      6.05 o 
  -3  -6  11       24.46       39.28     11.48 o 
  -2  -6  11       16.40       16.44     14.67 o 
  -1  -6  11       30.49       39.95      7.92 o 
   0  -6  11       12.83       10.94      3.06 o 
   1  -6  11        0.63        0.56      3.76 o 
   2  -6  11        5.41        8.04     11.70 o 
  -5  -5  11        0.15        0.00      0.27 o 
  -4  -5  11        1.94        0.57      4.48 o 
  -3  -5  11        1.19        0.00      1.73 o 
  -2  -5  11       34.51       39.46      7.60 o 
  -1  -5  11        1.86        2.75      3.11 o 
   0  -5  11       62.84       65.51      5.00 o 
   1  -5  11       11.73       11.69      4.00 o 
   2  -5  11        7.46        9.29      7.34 o 
   3  -5  11       21.22       23.22      3.08 o 
  -5  -4  11       25.75       39.16     14.05 o 
  -4  -4  11       25.02       41.66     11.50 o 
  -3  -4  11       37.81       44.55      7.70 o 
  -2  -4  11       32.19       30.47      5.04 o 
  -1  -4  11       15.20       26.47      6.46 o 
   0  -4  11        5.06        3.23      1.47 o 
   1  -4  11      130.26      142.44      7.20 o 
   2  -4  11        2.59        6.16      6.49 o 
   3  -4  11       32.98       32.87      5.60 o 
   4  -4  11        1.76        0.96      3.59 o 
  -6  -3  11        0.05        0.00      0.12 o 
  -5  -3  11        0.26        0.00      1.64 o 
  -4  -3  11      131.28      133.73      6.37 o 
  -3  -3  11       24.00       23.59      5.09 o 
  -2  -3  11       67.11       62.64      5.98 o 
  -1  -3  11       15.18       17.97      6.64 o 
   0  -3  11        8.56        8.09      0.69 o 
   1  -3  11        0.51        0.00      0.99 o 
   2  -3  11        1.09        0.00      1.45 o 
   3  -3  11        1.11        0.41      2.46 o 
   4  -3  11        1.18        0.00      1.04 o 
  -6  -2  11        2.29        5.16      5.58 o 
  -5  -2  11       55.29       54.45      6.67 o 
  -4  -2  11       19.70       26.55      6.48 o 
  -3  -2  11        3.00        0.45      1.49 o 
  -2  -2  11       54.68       55.95      4.81 o 
  -1  -2  11      139.89      162.42      9.64 o 
   0  -2  11       20.77       22.68      4.00 o 
   1  -2  11      186.12      190.77      8.33 o 
   2  -2  11       53.63       51.84      2.17 o 
   3  -2  11       86.53       94.09      2.59 o 
   4  -2  11        1.28        1.98      4.80 o 
   5  -2  11        4.82        3.60      2.55 o 
  -6  -1  11       11.83       10.61     24.27 o 
  -5  -1  11        8.16       17.01      4.94 o 
  -4  -1  11        0.52        0.00      0.43 o 
  -3  -1  11       42.78       40.86      4.80 o 
  -2  -1  11       66.52       82.40      6.02 o 
  -1  -1  11        5.47        5.34      2.02 o 
   0  -1  11        8.57        6.77      1.57 o 
   1  -1  11      171.66      178.07      4.90 o 
   2  -1  11        4.60        4.12      1.12 o 
   3  -1  11        0.35        0.00      0.31 o 
   4  -1  11        0.01        0.00      0.85 o 
   5  -1  11        0.90        0.00      2.71 o 
  -6   0  11        7.38        5.82     12.78 o 
  -5   0  11        0.14        0.00      0.24 o 
  -4   0  11        3.65        2.74      8.66 o 
  -3   0  11       96.42       90.50      5.90 o 
  -2   0  11       87.51       95.32      7.24 o 
  -1   0  11      413.90      415.63      5.01 o 
   0   0  11      523.80      520.17      9.39 o 
   1   0  11      199.47      181.55      6.63 o 
   2   0  11       89.90      104.18      5.14 o 
   3   0  11       23.66       25.71      2.77 o 
   4   0  11       16.51       18.87      2.73 o 
   5   0  11        0.15        0.00      0.28 o 
  -5   1  11       31.22       34.33      3.76 o 
  -4   1  11        2.53        2.62      7.06 o 
  -3   1  11        0.35        0.00      0.43 o 
  -2   1  11        1.81        0.66      3.16 o 
  -1   1  11       24.30       32.75      5.73 o 
   0   1  11       59.69       55.92      3.28 o 
   1   1  11       69.13       69.09      7.57 o 
   2   1  11      555.89      509.28      6.63 o 
   3   1  11       13.82       16.76      3.05 o 
   4   1  11       18.13       23.26      5.85 o 
   5   1  11        9.11       10.32      7.04 o 
   6   1  11       10.64       11.64      1.71 o 
  -5   2  11        0.01        0.00      0.52 o 
  -4   2  11        0.54        0.00      1.74 o 
  -3   2  11      100.44      108.89      3.14 o 
  -2   2  11        1.74        0.00      4.78 o 
  -1   2  11        0.72        0.40      2.43 o 
   0   2  11       54.43       52.31      3.37 o 
   1   2  11        0.10        0.00      0.39 o 
   2   2  11       13.58       14.64      3.03 o 
   3   2  11      333.56      337.18      5.18 o 
   4   2  11       15.36       25.29      5.95 o 
   5   2  11        8.04        7.36      0.49 o 
   6   2  11        4.27        5.67      6.83 o 
  -5   3  11       32.69       36.22      6.45 o 
  -4   3  11       21.46       28.69     16.22 o 
  -3   3  11        7.18       10.75      5.08 o 
  -2   3  11       73.64       76.41     15.90 o 
  -1   3  11      118.61      125.74     10.57 o 
   0   3  11       22.00       24.28      3.09 o 
   1   3  11        1.94        2.34      2.22 o 
   2   3  11        2.46        0.84      1.03 o 
   3   3  11       44.81       53.25      6.88 o 
   4   3  11       28.85       31.71      2.52 o 
   5   3  11        0.39        0.00      0.41 o 
   6   3  11        0.32        0.00      1.14 o 
  -4   4  11        9.48       14.81     12.83 o 
  -3   4  11        3.37        1.34      1.77 o 
  -2   4  11       42.02       42.24      5.64 o 
  -1   4  11        2.90        2.36      5.82 o 
   0   4  11       13.71       17.67      4.06 o 
   1   4  11       40.16       37.47      1.86 o 
   2   4  11        6.24        5.91      1.35 o 
   3   4  11       87.44       79.64      5.97 o 
   4   4  11       39.13       45.20      5.47 o 
   5   4  11       15.31       16.31      5.66 o 
   6   4  11        4.84        9.19      2.33 o 
  -4   5  11        0.00        0.00      0.60 o 
  -3   5  11       28.14       27.77     11.59 o 
  -2   5  11        0.54        0.00      1.04 o 
  -1   5  11       76.00       73.77      9.29 o 
   0   5  11      259.01      267.14     15.72 o 
   1   5  11       31.66       26.67     11.69 o 
   2   5  11       48.90       45.15      2.10 o 
   3   5  11       57.87       55.24      7.59 o 
   4   5  11        2.43        0.76      4.08 o 
   5   5  11       28.32       37.47     11.06 o 
   6   5  11        0.49        0.03      3.51 o 
  -3   6  11       11.63       11.90      3.17 o 
  -2   6  11        0.13        0.00      0.12 o 
  -1   6  11        0.17        0.00      0.27 o 
   0   6  11       44.81       55.22      9.76 o 
   1   6  11      139.40      136.71      4.26 o 
   2   6  11        6.81        5.12      2.53 o 
   3   6  11       88.38       85.78      5.49 o 
   4   6  11       23.78       25.37      0.23 o 
   5   6  11       27.34       23.56      5.32 o 
  -2   7  11        1.33        0.00      3.39 o 
  -1   7  11        0.08        0.00      0.49 o 
   0   7  11       53.95       58.83      8.09 o 
   1   7  11        0.98        0.00      1.52 o 
   2   7  11        8.06        5.03      1.54 o 
   3   7  11        6.43        2.85      1.25 o 
   4   7  11        0.32        0.00      0.48 o 
   5   7  11        3.99        7.73      3.47 o 
  -1   8  11       18.38       18.42     11.13 o 
   0   8  11       15.75       24.65      8.00 o 
   1   8  11       25.06       23.01      4.79 o 
   2   8  11        9.39        6.31      5.84 o 
   3   8  11        2.22        0.00      1.03 o 
   4   8  11        0.26        0.00      0.18 o 
  -2  -7  12        1.10        0.00      2.11 o 
  -1  -7  12        4.34        2.26      1.21 o 
  -4  -6  12        9.09        9.61      1.46 o 
  -3  -6  12        3.76        2.80      4.06 o 
  -2  -6  12        0.16        0.00      0.46 o 
  -1  -6  12       43.77       43.64      9.49 o 
   0  -6  12        7.34        6.46      7.60 o 
   1  -6  12        1.14        0.68      3.15 o 
  -5  -5  12        0.05        0.00      0.52 o 
  -4  -5  12       16.54       15.84      4.11 o 
  -3  -5  12       14.09       20.73      8.30 o 
  -2  -5  12        5.83        2.97      3.26 o 
  -1  -5  12        0.26        0.00      1.26 o 
   0  -5  12       11.00        6.30      1.72 o 
   1  -5  12        4.76        5.38      6.84 o 
   2  -5  12       14.72       12.69      6.68 o 
  -5  -4  12        9.16        8.75      1.52 o 
  -4  -4  12       21.84       24.38      3.44 o 
  -3  -4  12      104.40      116.31     11.35 o 
  -2  -4  12        6.14        7.84      2.19 o 
  -1  -4  12      108.67      123.53     10.67 o 
   0  -4  12       41.59       46.58      5.19 o 
   1  -4  12        3.06        0.38      0.96 o 
   2  -4  12        6.85        7.53      6.86 o 
   3  -4  12        0.61        0.00      2.35 o 
  -5  -3  12        4.21        3.24      1.74 o 
  -4  -3  12       10.23        9.51      4.30 o 
  -3  -3  12        7.25       10.88      8.98 o 
  -2  -3  12       94.57       97.04      1.78 o 
  -1  -3  12        0.13        0.00      0.58 o 
   0  -3  12        0.17        0.00      0.67 o 
   1  -3  12        0.20        0.00      1.04 o 
   2  -3  12      202.58      231.10     10.51 o 
   3  -3  12        5.54        6.60      7.22 o 
   4  -3  12        0.35        0.00      1.94 o 
  -5  -2  12        1.83        1.30      3.60 o 
  -4  -2  12       58.84       72.85      4.38 o 
  -3  -2  12      314.03      296.65      7.16 o 
  -2  -2  12        8.12        7.26      0.57 o 
  -1  -2  12        0.53        0.00      1.07 o 
   0  -2  12      205.18      212.44      3.75 o 
   1  -2  12      129.22      148.96      5.48 o 
   2  -2  12       90.32       88.89      5.44 o 
   3  -2  12       19.63       17.54      5.47 o 
   4  -2  12       24.44       36.00      9.22 o 
  -5  -1  12        4.04        7.97      4.01 o 
  -4  -1  12       14.97       14.13      7.23 o 
  -3  -1  12      359.09      383.17     12.85 o 
  -2  -1  12      465.56      429.73     13.98 o 
  -1  -1  12       67.04       79.68      8.78 o 
   0  -1  12       29.61       35.66      3.82 o 
   1  -1  12        0.12        0.00      1.49 o 
   2  -1  12      172.06      189.23     12.49 o 
   3  -1  12       88.74       86.19      2.40 o 
   4  -1  12        2.15        0.36      0.88 o 
   5  -1  12        5.35       10.27      2.98 o 
  -5   0  12        0.64        0.00      1.46 o 
  -4   0  12        4.21        1.97      1.45 o 
  -3   0  12       17.65       17.86      1.04 o 
  -2   0  12      139.72      149.28      7.52 o 
  -1   0  12       17.08       16.60      6.95 o 
   0   0  12        7.61       11.32      1.61 o 
   1   0  12      324.11      306.96     19.34 o 
   2   0  12       97.93       82.06     16.90 o 
   3   0  12      108.95       90.77      9.72 o 
   4   0  12       14.38       12.45      1.48 o 
   5   0  12       16.18       20.72      5.90 o 
  -5   1  12        1.68        0.00      5.12 o 
  -4   1  12      197.69      192.97     10.13 o 
  -3   1  12       83.75       93.32     11.78 o 
  -2   1  12      767.34      745.74      7.25 o 
  -1   1  12       55.78       59.59      3.39 o 
   0   1  12      109.40      110.66     11.10 o 
   1   1  12      174.05      202.19      8.99 o 
   2   1  12      228.84      225.27     13.86 o 
   3   1  12      337.94      331.61      7.98 o 
   4   1  12       48.96       40.81      4.59 o 
   5   1  12        2.59        3.38      5.24 o 
  -5   2  12       19.40       22.57      8.66 o 
  -4   2  12        0.63        0.00      1.89 o 
  -3   2  12       49.87       49.89      3.54 o 
  -2   2  12        8.43       10.94     13.21 o 
  -1   2  12       11.64        8.30      2.01 o 
   0   2  12        0.67        0.00      1.61 o 
   1   2  12        9.80       14.57      7.36 o 
   2   2  12       17.06       16.59      1.38 o 
   3   2  12        5.50        4.71      0.73 o 
   4   2  12       25.48       22.91      3.54 o 
   5   2  12        5.78        7.47      3.22 o 
   6   2  12       12.77       14.62      4.57 o 
  -5   3  12        1.04        0.00      1.37 o 
  -4   3  12       12.74       15.77      7.43 o 
  -3   3  12      110.27      135.86     15.01 o 
  -2   3  12        8.58       17.12      9.39 o 
  -1   3  12        1.38        0.00      1.39 o 
   0   3  12       33.40       30.07      3.05 o 
   1   3  12      185.82      187.28     10.66 o 
   2   3  12      148.43      144.10      9.99 o 
   3   3  12      360.18      362.92     14.92 o 
   4   3  12       28.43       22.50      4.41 o 
   5   3  12        5.34        4.20      4.27 o 
   6   3  12       47.65       43.77      6.00 o 
  -4   4  12       21.04       23.61      8.72 o 
  -3   4  12        5.28        6.30     10.00 o 
  -2   4  12       49.86       47.50      3.93 o 
  -1   4  12       58.43       69.74     10.03 o 
   0   4  12        8.46        6.25      1.07 o 
   1   4  12        1.80        1.66      4.04 o 
   2   4  12      156.14      172.70      8.37 o 
   3   4  12        0.85        0.86      3.24 o 
   4   4  12        5.93        3.37      3.36 o 
   5   4  12        0.11        0.00      0.69 o 
   6   4  12        0.75        2.28      3.45 o 
  -4   5  12        0.83        0.00      2.06 o 
  -3   5  12        0.26        0.00      1.22 o 
  -2   5  12       16.24       16.10      1.04 o 
  -1   5  12       49.16       56.60      8.13 o 
   0   5  12        0.00        0.00      4.48 o 
   1   5  12        5.54       12.82      9.00 o 
   2   5  12      336.81      328.87     16.28 o 
   3   5  12        0.06        0.00      0.60 o 
   4   5  12       47.23       57.16      6.09 o 
   5   5  12       28.77       23.18      1.83 o 
  -3   6  12        8.30        6.62      2.42 o 
  -2   6  12       24.57       27.03      6.30 o 
  -1   6  12       26.31       25.68      0.64 o 
   0   6  12        5.02        2.94      1.28 o 
   1   6  12      107.53      103.05      6.76 o 
   2   6  12       23.57       21.03      1.57 o 
   3   6  12       58.40       57.47      4.15 o 
   4   6  12        8.39       19.88      5.34 o 
   5   6  12        0.20        0.00      1.71 o 
  -2   7  12        2.62        0.76      3.67 o 
  -1   7  12        1.09        0.00      2.63 o 
   0   7  12        2.34        0.00      3.00 o 
   1   7  12        0.46        0.00      0.91 o 
   2   7  12        7.16        5.82      0.82 o 
   3   7  12        0.99        0.00      1.88 o 
   4   7  12        0.45        0.00      0.96 o 
   0   8  12       47.85       44.95      7.93 o 
   1   8  12       14.28       16.98     11.22 o 
   2   8  12        9.36        9.59      2.33 o 
   3   8  12        6.45        3.58      2.80 o 
  -3  -6  13        0.38        0.00      0.67 o 
  -2  -6  13        1.01        0.00      1.70 o 
  -1  -6  13        8.14       10.62      7.32 o 
   0  -6  13       42.02       53.75      9.30 o 
   1  -6  13        0.48        0.00      0.90 o 
  -4  -5  13        6.16        4.87     10.31 o 
  -3  -5  13       10.24        9.77     12.34 o 
  -2  -5  13        1.34        0.00      1.46 o 
  -1  -5  13        2.53        2.97      5.56 o 
   0  -5  13        6.23        8.09      6.87 o 
   1  -5  13       11.47       11.33      7.06 o 
   2  -5  13        6.06        7.04      9.43 o 
  -5  -4  13        0.02        0.00      0.27 o 
  -4  -4  13        0.77        0.00      1.69 o 
  -3  -4  13        9.52        8.57      5.28 o 
  -2  -4  13        0.28        0.00      0.69 o 
  -1  -4  13       15.06       16.05      6.37 o 
   0  -4  13        7.35       10.79     11.95 o 
   1  -4  13       26.62       26.96      5.73 o 
   2  -4  13        2.03        1.26      3.52 o 
   3  -4  13        1.03        0.17      5.01 o 
  -5  -3  13        0.37        0.00      0.90 o 
  -4  -3  13       13.35        9.52      4.15 o 
  -3  -3  13       26.38       26.03      2.90 o 
  -2  -3  13       31.98       33.45      2.91 o 
  -1  -3  13      144.31      147.93      4.58 o 
   0  -3  13       18.93       28.04      9.01 o 
   1  -3  13      129.81      145.65      5.73 o 
   2  -3  13        6.79        9.81      6.33 o 
   3  -3  13        0.30        0.00      1.05 o 
   4  -3  13        0.84        0.00      2.36 o 
  -5  -2  13       12.53       12.46      3.35 o 
  -4  -2  13      124.06      138.84      8.52 o 
  -3  -2  13       40.29       36.12     11.86 o 
  -2  -2  13      180.64      197.60     10.63 o 
  -1  -2  13        0.42        0.00      0.99 o 
   0  -2  13       42.47       45.14      3.71 o 
   1  -2  13       92.20       91.44      3.85 o 
   2  -2  13       92.51       93.68      6.08 o 
   3  -2  13        1.90        0.15      2.06 o 
   4  -2  13        4.09        4.93      6.60 o 
  -5  -1  13       24.87       26.74      9.35 o 
  -4  -1  13       18.23       27.32     14.69 o 
  -3  -1  13        0.17        0.00      1.44 o 
  -2  -1  13      142.13      147.47      6.63 o 
  -1  -1  13       46.04       45.04      0.94 o 
   0  -1  13        2.44        8.54      5.61 o 
   1  -1  13       71.61       78.40     11.05 o 
   2  -1  13       20.70       19.41      0.91 o 
   3  -1  13        7.72       16.15      8.63 o 
   4  -1  13       30.63       34.75      5.90 o 
   5  -1  13       27.58       27.59      2.33 o 
  -5   0  13        1.71        0.00      4.88 o 
  -4   0  13       10.69       14.46      3.01 o 
  -3   0  13      200.06      196.69     10.39 o 
  -2   0  13       98.51      112.74      8.76 o 
  -1   0  13      218.22      217.32     20.86 o 
   0   0  13       16.05       13.30      1.81 o 
   1   0  13       19.53       20.54      3.28 o 
   2   0  13      248.04      250.66      6.41 o 
   3   0  13       24.74       24.86      3.32 o 
   4   0  13        6.20        9.53      5.40 o 
   5   0  13        7.39        5.06      1.11 o 
  -5   1  13       11.07       11.28     21.77 o 
  -4   1  13        4.49        6.95     15.55 o 
  -3   1  13       14.29       29.04     12.59 o 
  -2   1  13        8.88        9.91     10.27 o 
  -1   1  13      128.00      152.21      6.91 o 
   0   1  13       87.50       91.73      7.65 o 
   1   1  13        3.78       10.74      5.59 o 
   2   1  13      111.60      128.08      5.23 o 
   3   1  13        0.96        0.00      1.57 o 
   4   1  13       80.40       91.12      9.78 o 
   5   1  13       17.52       21.46      4.07 o 
  -5   2  13        0.46        0.00      1.10 o 
  -4   2  13       70.34       65.81     11.47 o 
  -3   2  13      175.46      169.54      4.35 o 
  -2   2  13        4.14        5.79      8.88 o 
  -1   2  13        3.32        3.98      4.48 o 
   0   2  13        0.08        0.00      0.29 o 
   1   2  13       15.76       11.70      4.69 o 
   2   2  13      625.70      611.61      5.83 o 
   3   2  13      112.36      117.26      3.64 o 
   4   2  13      162.02      165.33      3.82 o 
   5   2  13        5.89        9.35      6.61 o 
  -4   3  13        0.79        0.00      1.89 o 
  -3   3  13      201.08      232.28     11.78 o 
  -2   3  13       12.38        9.63      1.31 o 
  -1   3  13       32.33       33.06      2.72 o 
   0   3  13       24.24       37.86      7.36 o 
   1   3  13       53.46       66.85      9.86 o 
   2   3  13       48.82       46.63      2.45 o 
   3   3  13      137.20      131.41      5.24 o 
   4   3  13        0.03        0.00      1.20 o 
   5   3  13       12.23       16.84      4.07 o 
  -4   4  13        2.35        0.00      3.66 o 
  -3   4  13       20.43       18.35      2.44 o 
  -2   4  13      120.66      113.44     18.96 o 
  -1   4  13       32.82       28.90      3.52 o 
   0   4  13        9.31        4.60      1.92 o 
   1   4  13      130.43      139.22     11.15 o 
   2   4  13      435.00      442.31      6.48 o 
   3   4  13      113.06      117.11     10.34 o 
   4   4  13        4.06        7.09      5.12 o 
   5   4  13        2.18        1.12      3.61 o 
  -3   5  13        1.40        0.00      2.32 o 
  -2   5  13        5.37        5.59      8.77 o 
  -1   5  13       14.77       23.28      5.76 o 
   0   5  13      131.70      150.96     16.69 o 
   1   5  13        5.45        9.16      7.90 o 
   2   5  13      175.11      182.50      4.98 o 
   3   5  13       98.07       91.08      3.87 o 
   4   5  13        3.15        3.53      7.82 o 
   5   5  13        0.01        0.00      0.82 o 
  -3   6  13       11.81        8.65      2.97 o 
  -2   6  13       16.61       15.50      9.45 o 
  -1   6  13        0.59        0.00      2.14 o 
   0   6  13        1.01        0.00      2.08 o 
   1   6  13       26.75       34.23      5.30 o 
   2   6  13       67.61       65.78      6.03 o 
   3   6  13        4.84        7.00      3.18 o 
   4   6  13       38.17       27.64      3.82 o 
   5   6  13        0.43        0.00      0.37 o 
  -2   7  13        7.17        6.62      9.99 o 
  -1   7  13       10.37        7.77      2.15 o 
   0   7  13       20.59       29.00     10.27 o 
   1   7  13        9.90       10.62      1.49 o 
   2   7  13        0.79        0.00      0.74 o 
   3   7  13       12.40       21.59      8.96 o 
   4   7  13       10.99       12.62      2.38 o 
   0   8  13       11.91       11.89      4.05 o 
   1   8  13       12.10       10.99      3.99 o 
   2   8  13        2.77        0.67      1.98 o 
   3   8  13        1.17        0.00      1.57 o 
  -2  -6  14        7.51        8.72      6.92 o 
  -1  -6  14        3.64        2.54      3.50 o 
   0  -6  14        5.27        3.51      6.35 o 
  -4  -5  14        8.52        6.55     12.27 o 
  -3  -5  14       21.58       20.72      1.86 o 
  -2  -5  14        4.53        2.46      5.47 o 
  -1  -5  14       80.74       81.15     15.99 o 
   0  -5  14       38.81       38.53      4.15 o 
   1  -5  14       47.48       50.00      4.86 o 
   2  -5  14        4.28        5.85      7.06 o 
  -4  -4  14        3.42        3.90      7.78 o 
  -3  -4  14        0.44        0.00      1.37 o 
  -2  -4  14        0.18        0.00      0.51 o 
  -1  -4  14       36.56       44.90      3.50 o 
   0  -4  14       37.35       34.34      7.03 o 
   1  -4  14       19.92       18.68      2.24 o 
   2  -4  14        0.38        0.00      2.12 o 
   3  -4  14        3.67        0.96      0.76 o 
  -5  -3  14        9.02        7.38      2.96 o 
  -4  -3  14        0.33        0.00      1.23 o 
  -3  -3  14        5.12        4.89      5.84 o 
  -2  -3  14       40.22       50.10      5.88 o 
  -1  -3  14       37.48       34.40      6.68 o 
   0  -3  14        0.18        0.00      0.75 o 
   1  -3  14        6.11        3.56      2.09 o 
   2  -3  14       13.32       14.03      4.30 o 
   3  -3  14        9.77        9.79      8.13 o 
  -5  -2  14        0.22        0.00      1.86 o 
  -4  -2  14        3.57        3.41      2.21 o 
  -3  -2  14        2.33        0.65      3.25 o 
  -2  -2  14        1.14        1.16      3.43 o 
  -1  -2  14       66.56       64.22     25.49 o 
   0  -2  14      138.53      129.36     21.67 o 
   1  -2  14       73.40       75.47      2.36 o 
   2  -2  14       36.54       33.99      7.60 o 
   3  -2  14        9.16       11.74      2.69 o 
   4  -2  14       18.40       19.64      6.38 o 
  -5  -1  14        0.03        0.00      0.55 o 
  -4  -1  14       14.48       21.29      9.64 o 
  -3  -1  14      186.76      200.04      5.10 o 
  -2  -1  14        0.67        0.00      1.65 o 
  -1  -1  14        9.83       12.09      3.90 o 
   0  -1  14        0.83        0.89      2.18 o 
   1  -1  14       57.59       58.61     10.18 o 
   2  -1  14        4.69        2.79      1.05 o 
   3  -1  14        0.39        0.00      0.41 o 
   4  -1  14        2.59        0.47      2.53 o 
  -5   0  14       20.09       20.68      2.03 o 
  -4   0  14        2.09        0.07      1.37 o 
  -3   0  14        8.39        9.23      2.46 o 
  -2   0  14        1.19        0.00      2.06 o 
  -1   0  14        5.12        7.51      6.30 o 
   0   0  14       11.35       18.45      4.55 o 
   1   0  14       19.64       26.84      7.08 o 
   2   0  14        1.22        0.00      1.28 o 
   3   0  14        0.05        0.00      0.61 o 
   4   0  14       73.19       78.62      8.69 o 
   5   0  14       14.14       12.09      1.98 o 
  -5   1  14        0.01        0.00      0.73 o 
  -4   1  14       21.48       32.75     13.14 o 
  -3   1  14        2.61        6.20      3.86 o 
  -2   1  14        0.97        0.03      3.00 o 
  -1   1  14       36.54       40.89      9.49 o 
   0   1  14       12.97       18.70      4.69 o 
   1   1  14       27.84       30.91      5.77 o 
   2   1  14      116.69      114.81     16.94 o 
   3   1  14       52.96       60.58      7.36 o 
   4   1  14        1.50        0.00      1.41 o 
   5   1  14        0.00        0.00      0.51 o 
  -5   2  14        1.35        0.00      3.05 o 
  -4   2  14        1.26        0.30      3.78 o 
  -3   2  14        1.41        0.00      2.80 o 
  -2   2  14        3.08        2.95      1.80 o 
  -1   2  14        0.02        0.00      0.24 o 
   0   2  14      158.01      153.79      9.06 o 
   1   2  14        0.66        0.00      0.84 o 
   2   2  14       37.30       42.09      3.13 o 
   3   2  14       20.43       23.75      2.88 o 
   4   2  14       15.91       20.20      3.34 o 
   5   2  14        1.63        0.00      1.98 o 
  -4   3  14        8.47        4.27     19.88 o 
  -3   3  14       12.15       18.10      4.03 o 
  -2   3  14       24.49       34.98     14.59 o 
  -1   3  14       13.45       13.07      3.63 o 
   0   3  14       26.77       33.51      5.61 o 
   1   3  14      182.50      201.92      6.61 o 
   2   3  14        0.34        1.20      1.81 o 
   3   3  14       80.71       80.71      4.27 o 
   4   3  14        7.21        9.93      1.60 o 
   5   3  14        0.11        0.00      1.87 o 
  -4   4  14        0.10        0.00      0.85 o 
  -3   4  14        0.16        0.00      0.61 o 
  -2   4  14       11.44       19.47      6.71 o 
  -1   4  14       20.52       29.32     10.76 o 
   0   4  14        0.01        0.00      0.38 o 
   1   4  14        1.97        0.00      0.93 o 
   2   4  14       42.83       42.52      2.48 o 
   3   4  14       52.69       56.02      8.77 o 
   4   4  14        4.53        3.73      2.74 o 
   5   4  14       19.00       22.59      9.58 o 
  -3   5  14        4.88        7.07     14.76 o 
  -2   5  14        3.68        6.65      2.75 o 
  -1   5  14      112.01      129.74      6.16 o 
   0   5  14       43.72       53.82      9.61 o 
   1   5  14       68.04       67.72      3.51 o 
   2   5  14        0.00        0.00      1.05 o 
   3   5  14        0.58        0.00      1.08 o 
   4   5  14        0.59        0.00      1.42 o 
   5   5  14       11.22       10.88      8.85 o 
  -2   6  14        9.10        7.83      3.91 o 
  -1   6  14        1.38        0.00      2.65 o 
   0   6  14       48.06       49.15      6.54 o 
   1   6  14        2.48        2.35      4.85 o 
   2   6  14       17.30       17.32      4.93 o 
   3   6  14        1.46        0.97      2.47 o 
   4   6  14       24.01       21.05      3.22 o 
  -1   7  14       23.06       20.20      2.65 o 
   0   7  14       12.48       12.79      1.99 o 
   1   7  14       24.94       21.27      3.26 o 
   2   7  14        0.51        0.38      2.56 o 
   3   7  14        4.21        5.91      5.92 o 
   4   7  14       39.03       38.36      4.83 o 
   1   8  14        6.42        2.79      5.59 o 
   2   8  14        0.43        0.00      1.01 o 
  -3  -5  15        0.08        0.00      0.15 o 
  -2  -5  15        2.14        0.18      2.47 o 
  -1  -5  15        3.34        3.67      7.64 o 
   0  -5  15        4.86        6.53      8.97 o 
   1  -5  15        0.14        0.00      1.13 o 
  -4  -4  15        0.41        0.00      0.95 o 
  -3  -4  15        9.51        6.60      1.69 o 
  -2  -4  15       30.65       30.41      2.92 o 
  -1  -4  15        0.01        0.00      0.81 o 
   0  -4  15      166.36      169.97      8.62 o 
   1  -4  15        0.00        0.00      0.30 o 
   2  -4  15        1.47        0.00      3.24 o 
  -4  -3  15        6.83        4.68      2.06 o 
  -3  -3  15        6.82       14.95      8.73 o 
  -2  -3  15       19.03       23.94      5.34 o 
  -1  -3  15       43.27       45.25      4.83 o 
   0  -3  15        0.62        0.00      1.55 o 
   1  -3  15       48.29       51.34      5.50 o 
   2  -3  15       11.39       14.31      5.40 o 
   3  -3  15        5.24        3.91      3.62 o 
  -5  -2  15        0.70        0.85      2.97 o 
  -4  -2  15      137.84      161.43     13.10 o 
  -3  -2  15       57.14       52.94      3.66 o 
  -2  -2  15       37.98       36.40      3.97 o 
  -1  -2  15      114.59      118.25      2.54 o 
   0  -2  15       20.39       25.83      5.35 o 
   1  -2  15        0.35        0.00      1.26 o 
   2  -2  15       47.79       56.05      9.62 o 
   3  -2  15        4.15        2.96      5.31 o 
   4  -2  15        6.75        7.31      3.27 o 
  -5  -1  15        1.51        1.21      4.39 o 
  -4  -1  15        0.02        0.00      0.12 o 
  -3  -1  15        7.37        7.29      8.42 o 
  -2  -1  15       73.72       72.05      2.37 o 
  -1  -1  15       39.01       47.67      5.38 o 
   0  -1  15        0.91        0.17      3.20 o 
   1  -1  15       31.22       28.88      2.15 o 
   2  -1  15      121.98      159.00     11.55 o 
   3  -1  15       22.08       24.63      3.47 o 
   4  -1  15       10.51        9.98      2.91 o 
  -5   0  15        3.16        4.03      7.20 o 
  -4   0  15        2.49        0.00      2.46 o 
  -3   0  15       79.19       73.23      8.27 o 
  -2   0  15       16.17       17.97      2.76 o 
  -1   0  15        2.58        1.51      1.09 o 
   0   0  15        6.71        8.91      8.73 o 
   1   0  15      252.61      240.69      4.32 o 
   2   0  15        0.95        1.41      4.17 o 
   3   0  15       29.21       42.18      9.64 o 
   4   0  15       75.93       78.60      7.31 o 
  -4   1  15        6.51        5.39     13.34 o 
  -3   1  15       55.33       53.86      4.82 o 
  -2   1  15       32.66       24.82      7.62 o 
  -1   1  15        3.19        0.91      4.60 o 
   0   1  15       39.76       40.05      4.09 o 
   1   1  15        5.03        4.89      4.22 o 
   2   1  15      124.98      143.99      6.90 o 
   3   1  15       80.59       82.03      5.08 o 
   4   1  15       22.73       17.67      2.06 o 
   5   1  15       30.21       28.57      3.37 o 
  -4   2  15        2.61        2.38      4.87 o 
  -3   2  15       12.00       19.41      6.83 o 
  -2   2  15       10.83       10.92      1.51 o 
  -1   2  15       18.87       28.40      7.98 o 
   0   2  15        5.24        8.39      8.03 o 
   1   2  15       45.80       49.77      3.72 o 
   2   2  15        1.04        0.00      1.28 o 
   3   2  15       57.10       59.66      2.90 o 
   4   2  15        0.46        0.00      0.67 o 
   5   2  15        0.32        1.19      3.03 o 
  -4   3  15       24.66       26.26      6.78 o 
  -3   3  15        1.20        0.00      3.35 o 
  -2   3  15       35.26       34.42      8.22 o 
  -1   3  15       45.44       50.48     11.11 o 
   0   3  15        3.99        2.67      1.17 o 
   1   3  15       63.06       60.95      3.29 o 
   2   3  15       74.89       69.92      2.97 o 
   3   3  15       18.93       19.13      2.19 o 
   4   3  15        0.66        0.00      0.65 o 
   5   3  15        3.62        9.07      6.47 o 
  -3   4  15        0.28        0.00      1.02 o 
  -2   4  15       75.94       75.81     20.80 o 
  -1   4  15       66.24       63.71      9.00 o 
   0   4  15        0.00        0.00      0.25 o 
   1   4  15        0.52        0.00      1.52 o 
   2   4  15        2.03        0.47      0.75 o 
   3   4  15        0.40        0.00      0.46 o 
   4   4  15        4.62       12.68      6.88 o 
   5   4  15        3.31        6.59      4.36 o 
  -3   5  15        8.12        7.70      1.58 o 
  -2   5  15        4.36        4.98      2.13 o 
  -1   5  15       34.11       44.07     13.02 o 
   0   5  15        0.79        0.00      2.80 o 
   1   5  15       20.86       20.46      2.05 o 
   2   5  15        1.73        0.00      1.18 o 
   3   5  15       10.35       10.36      1.94 o 
   4   5  15        8.20        7.19      1.02 o 
   5   5  15        2.21        6.02      7.04 o 
  -2   6  15        0.07        0.00      0.06 o 
  -1   6  15        1.49        1.07      3.95 o 
   0   6  15       14.36       17.62      6.40 o 
   1   6  15        2.29        0.61      6.57 o 
   2   6  15        0.72        0.00      1.32 o 
   3   6  15       55.81       65.51      5.07 o 
   4   6  15       41.04       40.68      6.29 o 
  -1   7  15        0.73        0.00      1.81 o 
   0   7  15        2.03        1.49      3.34 o 
   1   7  15        4.38        1.28      1.77 o 
   2   7  15       27.63       23.95      7.11 o 
   3   7  15        6.02        2.74      3.03 o 
  -2  -5  16        0.18        0.00      0.43 o 
  -1  -5  16       79.17       76.47      3.27 o 
   0  -5  16        9.04        8.41      5.00 o 
  -3  -4  16        0.33        0.00      1.27 o 
  -2  -4  16        0.21        0.00      0.96 o 
  -1  -4  16        1.49        0.00      1.63 o 
   0  -4  16        0.17        0.00      1.08 o 
   1  -4  16        3.15        2.09      2.47 o 
   2  -4  16        5.27        8.13      8.11 o 
  -4  -3  16        0.52        0.00      1.68 o 
  -3  -3  16        4.91        3.18      2.91 o 
  -2  -3  16       10.57       13.16      3.69 o 
  -1  -3  16       56.79       66.54      7.83 o 
   0  -3  16        1.25        0.00      0.66 o 
   1  -3  16        0.32        0.00      0.62 o 
   2  -3  16        0.01        0.00      0.61 o 
  -4  -2  16        9.18        5.74      1.85 o 
  -3  -2  16        2.77        2.97      3.50 o 
  -2  -2  16        4.61        9.59      8.80 o 
  -1  -2  16       46.09       44.17      1.23 o 
   0  -2  16       36.30       36.47      4.77 o 
   1  -2  16        9.24        7.08      0.63 o 
   2  -2  16        6.61        5.46      3.83 o 
   3  -2  16        2.55        1.63      5.34 o 
  -4  -1  16        0.07        0.00      0.52 o 
  -3  -1  16       14.46       16.33      4.57 o 
  -2  -1  16       15.89       20.25      3.66 o 
  -1  -1  16       43.37       43.92      4.18 o 
   0  -1  16       58.48       63.14      8.92 o 
   1  -1  16        0.55        0.00      1.90 o 
   2  -1  16        3.49        1.03      2.49 o 
   3  -1  16        7.85        8.51      6.13 o 
   4  -1  16        5.49        5.35      2.68 o 
  -4   0  16       25.25       33.61      6.93 o 
  -3   0  16        3.94        8.33      8.41 o 
  -2   0  16       16.58       25.30      4.29 o 
  -1   0  16        2.46        0.68      3.08 o 
   0   0  16       71.15       80.71      6.64 o 
   1   0  16      224.51      231.30      4.17 o 
   2   0  16       52.73       57.28      5.30 o 
   3   0  16        1.39        0.00      1.46 o 
   4   0  16       12.43        8.76      1.48 o 
  -4   1  16       14.33       21.17      5.21 o 
  -3   1  16        2.08        2.04      4.51 o 
  -2   1  16       24.69       23.16      2.80 o 
  -1   1  16       18.18       21.01      3.52 o 
   0   1  16       35.77       32.17      4.13 o 
   1   1  16       18.08       26.02      9.84 o 
   2   1  16        2.23        1.65      1.77 o 
   3   1  16        6.83        7.89      3.08 o 
   4   1  16        8.96        6.00      2.33 o 
  -4   2  16        1.24        0.00      0.62 o 
  -3   2  16       23.36       27.65      5.81 o 
  -2   2  16        9.02        7.56      8.77 o 
  -1   2  16        9.03        7.41      2.58 o 
   0   2  16       23.18       18.45      2.46 o 
   1   2  16        0.15        0.00      0.34 o 
   2   2  16       10.09       12.73      2.83 o 
   3   2  16        4.49        0.61      3.64 o 
   4   2  16        2.52        2.89      3.62 o 
  -4   3  16        0.65        0.44      3.14 o 
  -3   3  16        5.73        4.87      5.82 o 
  -2   3  16        2.57        1.70      2.91 o 
  -1   3  16        5.48        3.96      8.26 o 
   0   3  16       46.53       47.19      9.13 o 
   1   3  16        1.11        0.00      1.58 o 
   2   3  16       23.78       23.07      2.00 o 
   3   3  16        7.57        8.29     11.24 o 
   4   3  16       23.78       26.33      2.81 o 
   5   3  16        0.63        0.00      0.79 o 
  -3   4  16        0.89        0.00      2.38 o 
  -2   4  16        0.54        0.00      2.01 o 
  -1   4  16        1.12        0.99      3.64 o 
   0   4  16        0.20        0.00      0.29 o 
   1   4  16       30.15       40.81      5.98 o 
   2   4  16       44.39       53.31      6.01 o 
   3   4  16        0.77        0.00      0.56 o 
   4   4  16        4.27        3.04      3.98 o 
  -2   5  16        2.39        2.38      5.71 o 
  -1   5  16        0.04        0.00      0.06 o 
   0   5  16        6.50        5.87      8.28 o 
   1   5  16        0.75        0.49      2.02 o 
   2   5  16       52.80       46.14      1.82 o 
   3   5  16        1.09        0.00      0.92 o 
   4   5  16        0.64        0.00      0.61 o 
  -2   6  16       16.67       22.81     11.04 o 
  -1   6  16        1.61        0.02      4.70 o 
   0   6  16        6.57        6.43     15.24 o 
   1   6  16        4.55        1.63      4.08 o 
   2   6  16       14.74       11.47      1.95 o 
   3   6  16        4.94        1.70      4.30 o 
   4   6  16        1.20        0.00      1.80 o 
   0   7  16       17.60       17.93      9.72 o 
   1   7  16        0.38        0.00      1.74 o 
   2   7  16        8.51        5.05      4.62 o 
   3   7  16        3.89        5.21      5.66 o 
  -3  -4  17       21.66       27.02      5.65 o 
  -2  -4  17        0.19        0.00      0.68 o 
  -1  -4  17        1.92        1.61      4.25 o 
   0  -4  17       14.77       13.79      3.37 o 
   1  -4  17        0.75        0.00      1.43 o 
  -3  -3  17       16.35       19.28      2.63 o 
  -2  -3  17       16.49       19.20      2.69 o 
  -1  -3  17       13.48       11.34      1.80 o 
   0  -3  17        0.02        0.00      0.60 o 
   1  -3  17        1.85        1.74      4.58 o 
   2  -3  17       16.65       18.09      1.38 o 
  -4  -2  17       35.18       34.98      3.79 o 
  -3  -2  17        0.00        0.00      0.63 o 
  -2  -2  17        0.48        0.00      0.54 o 
  -1  -2  17        1.72        0.00      1.36 o 
   0  -2  17        0.42        0.00      1.36 o 
   1  -2  17        1.97        0.58      3.21 o 
   2  -2  17       14.60       14.66      4.85 o 
   3  -2  17        0.24        0.00      0.47 o 
  -4  -1  17        6.90       14.45     13.77 o 
  -3  -1  17       14.67       13.72      4.30 o 
  -2  -1  17        4.68        2.70      3.65 o 
  -1  -1  17        1.07        0.00      0.65 o 
   0  -1  17        0.52        0.00      1.13 o 
   1  -1  17       42.58       39.99      4.83 o 
   2  -1  17       14.99       13.05      1.70 o 
   3  -1  17        5.58        1.93      1.68 o 
  -4   0  17       13.44       12.52      3.55 o 
  -3   0  17        2.65        0.00      1.42 o 
  -2   0  17        0.07        0.00      0.67 o 
  -1   0  17       24.41       22.57      1.84 o 
   0   0  17       13.23       11.29      6.52 o 
   1   0  17      131.86      138.62     11.66 o 
   2   0  17        0.64        0.00      2.80 o 
   3   0  17        2.55        2.67      7.08 o 
   4   0  17       10.35       18.57      7.48 o 
  -4   1  17        9.34       10.61      1.21 o 
  -3   1  17        7.04        6.10      3.48 o 
  -2   1  17        0.19        0.00      0.72 o 
  -1   1  17        3.46        1.45      1.30 o 
   0   1  17        5.05        6.18      6.19 o 
   1   1  17        1.20        0.00      2.07 o 
   2   1  17       40.33       40.17      3.94 o 
   3   1  17        0.06        0.00      0.80 o 
   4   1  17        7.34       11.19      4.55 o 
  -4   2  17        0.11        0.00      1.13 o 
  -3   2  17        0.44        0.09      6.52 o 
  -2   2  17        7.37        9.88      7.61 o 
  -1   2  17       28.79       37.12      5.59 o 
   0   2  17        1.82        0.00      2.41 o 
   1   2  17       18.06       18.74      1.46 o 
   2   2  17        1.08        0.00      1.03 o 
   3   2  17        5.99        5.77      3.06 o 
   4   2  17        0.62        0.00      2.83 o 
  -3   3  17        3.30        3.70      3.07 o 
  -2   3  17        0.98        0.00      2.83 o 
  -1   3  17       46.89       45.21      0.43 o 
   0   3  17       30.01       27.17      4.16 o 
   1   3  17        2.55        2.67      3.58 o 
   2   3  17        9.88       15.93      4.72 o 
   3   3  17        0.75        0.00      1.19 o 
   4   3  17        7.11       11.19      5.47 o 
  -3   4  17        0.27        0.00      1.37 o 
  -2   4  17        1.26        0.00      1.67 o 
  -1   4  17        8.86        8.37      5.56 o 
   0   4  17       14.38       15.26      4.19 o 
   1   4  17        4.31        3.40      5.77 o 
   2   4  17       11.79       16.21      5.21 o 
   3   4  17        0.05        0.00      0.35 o 
   4   4  17        0.64        0.00      1.15 o 
  -2   5  17        7.24        6.89      2.87 o 
  -1   5  17        3.90        1.83     10.00 o 
   0   5  17       10.16       12.12      3.45 o 
   1   5  17       11.55       10.05      4.76 o 
   2   5  17        0.72        1.64      3.84 o 
   3   5  17        2.92        2.56      7.17 o 
   4   5  17        8.07       12.42      1.94 o 
  -1   6  17       12.61        9.45      2.68 o 
   0   6  17        0.59        0.00      1.57 o 
   1   6  17        1.77        0.01      4.43 o 
   2   6  17        1.60        0.00      0.47 o 
   3   6  17        5.12        5.42      5.51 o 
   1   7  17        2.83        1.82      5.80 o 
   2   7  17       18.84       23.52      9.29 o 
  -2  -4  18        3.16        1.98      5.81 o 
  -1  -4  18        1.29        0.00      2.99 o 
   0  -4  18        4.82        6.53      5.73 o 
  -3  -3  18        4.82        7.87      7.57 o 
  -2  -3  18        9.33        8.37      4.70 o 
  -1  -3  18        2.08        0.85      3.02 o 
   0  -3  18        2.65        1.39      3.77 o 
   1  -3  18        1.40        0.00      2.94 o 
  -3  -2  18        4.44        3.08      6.90 o 
  -2  -2  18        7.16        8.41      7.89 o 
  -1  -2  18       22.21       22.24      4.58 o 
   0  -2  18       13.14       12.40      2.49 o 
   1  -2  18       16.24       15.77      4.30 o 
   2  -2  18        2.29        1.99      4.12 o 
  -3  -1  18        2.75        0.51      1.74 o 
  -2  -1  18        0.20        0.00      0.92 o 
  -1  -1  18        0.26        0.00      0.78 o 
   0  -1  18       71.32       69.36      6.83 o 
   1  -1  18        2.77        1.98      4.39 o 
   2  -1  18       17.38       18.94      0.84 o 
   3  -1  18        9.31        6.53      2.86 o 
  -4   0  18       16.47       21.75     10.08 o 
  -3   0  18       30.98       28.10      4.85 o 
  -2   0  18        5.76        7.74      4.93 o 
  -1   0  18       10.87       14.12      3.75 o 
   0   0  18        0.79        0.00      1.59 o 
   1   0  18       26.83       24.35      5.05 o 
   2   0  18       48.69       45.10      1.80 o 
   3   0  18        0.03        0.00      0.45 o 
  -3   1  18       14.80       21.80      6.03 o 
  -2   1  18        9.33        6.80      3.26 o 
  -1   1  18        2.06        1.46      3.48 o 
   0   1  18       47.57       52.27      2.78 o 
   1   1  18        1.02        0.00      2.10 o 
   2   1  18       20.44       18.91      2.17 o 
   3   1  18        0.18        0.00      0.61 o 
   4   1  18        4.38       11.28      8.98 o 
  -3   2  18        7.43        3.72      8.00 o 
  -2   2  18       20.95       23.27      4.21 o 
  -1   2  18        8.42        9.61      7.41 o 
   0   2  18        4.76        4.32      0.92 o 
   1   2  18       29.16       30.35      3.18 o 
   2   2  18       14.48       14.18      4.22 o 
   3   2  18        0.98        0.00      0.78 o 
   4   2  18       14.48       20.34      6.66 o 
  -3   3  18       10.55        9.10      2.59 o 
  -2   3  18        1.63        2.58      5.88 o 
  -1   3  18        1.44        0.00      1.74 o 
   0   3  18        9.40       13.08      4.21 o 
   1   3  18        0.57        0.00      0.76 o 
   2   3  18       18.57       22.39      2.93 o 
   3   3  18        3.91        5.27      2.72 o 
   4   3  18        2.62        2.95      3.81 o 
  -2   4  18       11.11       15.21      6.25 o 
  -1   4  18        1.99        1.96      6.03 o 
   0   4  18        7.08        9.30      9.29 o 
   1   4  18        9.87       10.38      9.27 o 
   2   4  18       11.35       12.86      3.30 o 
   3   4  18        6.12        5.67      6.08 o 
   4   4  18        0.09        0.00      0.75 o 
  -2   5  18        0.46        0.00      1.91 o 
  -1   5  18       10.05       10.67     20.61 o 
   0   5  18        0.13        0.00      0.37 o 
   1   5  18       14.16        9.96      2.91 o 
   2   5  18       15.56       13.88      3.58 o 
   3   5  18        2.78        0.89      1.41 o 
   0   6  18        0.11        0.00      0.61 o 
   1   6  18        0.93        0.00      2.61 o 
   2   6  18        3.11        0.60      1.30 o 
  -2  -3  19        6.07        6.41      8.64 o 
  -1  -3  19       30.90       37.10      6.90 o 
   0  -3  19        2.21        1.12      5.21 o 
  -3  -2  19        0.92        0.00      1.79 o 
  -2  -2  19        1.04        0.07      2.30 o 
  -1  -2  19       17.63       12.39      2.35 o 
   0  -2  19        1.63        1.56      3.87 o 
   1  -2  19        0.04        0.00      0.61 o 
   2  -2  19        3.15        4.30      7.26 o 
  -3  -1  19        6.79        5.02      2.33 o 
  -2  -1  19        0.57        0.00      0.70 o 
  -1  -1  19        4.96        5.47      4.25 o 
   0  -1  19        0.14        0.00      0.85 o 
   1  -1  19       33.07       35.60      7.00 o 
   2  -1  19        0.01        0.00      0.61 o 
  -3   0  19       32.28       48.14     11.34 o 
  -2   0  19        0.90        0.00      2.10 o 
  -1   0  19        1.19        0.55      2.62 o 
   0   0  19       10.52        7.52      3.26 o 
   1   0  19        3.97        4.27      6.96 o 
   2   0  19        0.27        0.00      1.31 o 
   3   0  19        0.06        0.00      0.37 o 
  -3   1  19        1.52        0.00      2.41 o 
  -2   1  19       17.05       24.77     12.16 o 
  -1   1  19        0.15        0.00      0.77 o 
   0   1  19        9.50       12.42      5.13 o 
   1   1  19        1.39        1.46      3.82 o 
   2   1  19       20.08       18.01      5.17 o 
   3   1  19        0.31        0.00      1.31 o 
  -3   2  19        4.96       12.34     10.59 o 
  -2   2  19        1.34        2.05      6.88 o 
  -1   2  19        1.68        2.45      4.95 o 
   0   2  19       11.27        9.38      1.86 o 
   1   2  19       56.63       58.09      1.58 o 
   2   2  19       21.08       23.19      3.05 o 
   3   2  19        3.30        6.98      4.04 o 
  -2   3  19        3.72        3.96      6.24 o 
  -1   3  19        6.88        9.12     13.71 o 
   0   3  19        7.60        6.95      7.73 o 
   1   3  19        0.53        0.00      0.66 o 
   2   3  19        0.36        0.00      0.44 o 
   3   3  19        7.97        9.15      1.32 o 
  -2   4  19        9.15        5.89      2.42 o 
  -1   4  19        2.80        1.95      5.66 o 
   0   4  19        1.24        0.00      2.24 o 
   1   4  19       11.00       13.06      3.54 o 
   2   4  19        0.37        0.00      0.73 o 
   3   4  19        4.34        4.23      2.34 o 
  -1   5  19        1.07        0.00      1.46 o 
   0   5  19       16.23       30.79     16.95 o 
   1   5  19        0.48        0.00      1.51 o 
   2   5  19       12.01       16.45      4.57 o 
   3   5  19        0.08        0.00      0.67 o 
   1   6  19        9.96        9.91      6.56 o 
  -2  -2  20        0.12        0.00      1.24 o 
  -1  -2  20        4.29        2.16      7.04 o 
   0  -2  20        2.35        2.11      5.54 o 
  -2  -1  20       11.87       19.52      6.26 o 
  -1  -1  20        0.09        0.00      0.40 o 
   0  -1  20        0.03        0.00      0.67 o 
   1  -1  20        0.13        0.00      0.61 o 
  -2   0  20        9.26       14.35      4.12 o 
  -1   0  20        3.47        2.34      5.52 o 
   0   0  20        0.05        0.00      0.95 o 
   1   0  20        9.01        7.73      3.37 o 
   2   0  20       19.63       23.06      3.27 o 
  -2   1  20        4.23        6.81     10.88 o 
  -1   1  20        2.81        3.12      4.97 o 
   0   1  20        1.84        1.27      3.77 o 
   1   1  20       49.66       51.88      7.97 o 
   2   1  20       23.15       25.57      2.54 o 
  -2   2  20        6.51        3.76     12.11 o 
  -1   2  20       27.75       27.17      1.33 o 
   0   2  20        5.75        4.19      2.27 o 
   1   2  20        0.12        0.00      0.84 o 
   2   2  20        9.20        6.63      5.91 o 
   3   2  20        4.25        7.86      3.10 o 
  -2   3  20        1.40        0.23      3.37 o 
  -1   3  20        2.83        2.04      5.85 o 
   0   3  20        0.12        0.00      0.39 o 
   1   3  20        1.18        0.00      1.42 o 
   2   3  20        1.65        0.00      1.05 o 
   3   3  20        0.08        0.00      1.25 o 
  -1   4  20       11.21       12.32      5.82 o 
   0   4  20        0.02        0.00      0.37 o 
   1   4  20        4.76        5.50      4.41 o 
   2   4  20       17.27       15.76      2.87 o 
   0   5  20        3.27        2.01      6.46 o 
   1   5  20        1.00        0.00      2.87 o 
  -1  -1  21        1.20        0.21      2.43 o 
   0  -1  21        0.60        0.00      1.56 o 
  -1   0  21       13.77       16.95      8.02 o 
   0   0  21        5.82        2.58      2.80 o 
   1   0  21        6.79       11.60      5.63 o 
  -2   1  21        9.21       14.83     13.77 o 
  -1   1  21        1.21        0.00      1.07 o 
   0   1  21        0.74        0.00      2.20 o 
   1   1  21        0.01        0.00      0.56 o 
   2   1  21        2.53        3.25      4.97 o 
  -1   2  21        6.19        8.23     12.70 o 
   0   2  21        0.01        0.00      0.31 o 
   1   2  21        6.06        5.00      2.07 o 
   2   2  21       42.58       41.65      3.26 o 
  -1   3  21        0.91        0.00      3.13 o 
   0   3  21        0.01        0.00      0.95 o 
   1   3  21        3.57        3.74      7.06 o 
   2   3  21        2.83        0.82      4.08 o 
   0   4  21        3.53        5.43     13.41 o 
   1   4  21       21.92       30.21      8.37 o 
                                                 
